# Supplementary material for: Spatial distribution of prokaryotic communities in hypersaline soils
Source: Sci Rep. 2019 Feb 11;9:1769. doi: 10.1038/s41598-018-38339-z (PMC6370769; doi:10.1038/s41598-018-38339-z)
Supplement: Supplementary file 2 — Dataset 2 [file 41598_2018_38339_MOESM2_ESM.xlsx]

## Sheet: Title and authors
Spatial distribution of prokaryotic communities in hypersaline soils
Blanca Vera-Gargallo, Taniya Roy Chowdhury, Joseph Brown, Sarah J. Fansler, Ana Durán-Viseras, Cristina Sánchez-Porro, Vanessa L. Bailey, Janet K. Jansson and Antonio Ventosa

## Sheet: SuppDataS1
Supplementary Data S1. Accession numbers and physicochemical properties of the soil samples.
Bioproject accession	Biosample accession	Accession	Sample ID	Site	Depth	Gravimetric water content	pH	Sand (%)	Clay (%)	Silt (%)	Carbon (mg/kg)	Nitrogen (mg/kg)	Dissolved organic carbon (mg/kg)	EC (1:5)	Sulfur (mg/kg)	Potassium (mg/kg)	Calcium (mg/kg)	Sodium (mg/kg)	Nitrate (mg/kg)	Sulfate (mg/kg)	Chloride (mg/kg)	Nitrite (mg/kg)	Phosphorous (mg/kg)	Copper (mg/kg)	Zinc (mg/kg)	Iron (mg/kg)	Aluminium (mg/kg)	Manganesium (mg/kg)	Arsenic (mg/kg)	Cadmium (mg/kg)	Lead (mg/kg)	Cobalt (mg/kg)	Nickel (mg/kg)	Chromium (mg/kg)	Magnesium (mg/kg)
PRJNA378479	SAMN06546941	SRR5320745	SO1-4--3	1	Surface	0.121547	7.33	70	7.5	22.5	12500	212.9	1398.4	15.8167	2313.2	612.9	491.2	13691	< 5	8625	30772	< 0.5	0.699	0.1	< 0.05	0.05	0.1	11.04	0.05	< 0.05	< 0.05	< 0.05	< 0.05	< 0.05	2440.6
PRJNA378479	SAMN06546935	SRR5320751	SO1-4S	1	Surface	0.130682	7.2	43.1	17.3	39.6	12600	263.3	3155.9	30	3910.5	674.8	1139.4	34235	< 5	14738	78631	< 0.5	0.648	0.498	< 0.05	0.15	0.199	9.22	0.05	0.1	< 0.05	< 0.05	< 0.05	< 0.05	2576.3
PRJNA378479	SAMN06546942	SRR5320744	SO1-5	1	Subsurface	0.12766	7.49	70	7.5	22.5	14100	239	1121.1	11.3067	14159.5	336	274.3	9378	< 5	4703	19239	< 0.5	0.898	0.1	0.05	0.25	0.449	6.59	0.05	< 0.05	< 0.05	< 0.05	0.05	< 0.05	1550.2
PRJNA378479	SAMN06546936	SRR5320750	SO1-5S	1	Surface	0.12234	7.3	49.8	12.6	37.7	12400	205.9	2835.3	33.29	5077.9	649.1	1690.6	38906	< 5	18520	88646	< 0.5	0.599	0.549	< 0.05	0.2	0.25	7.34	0.05	0.1	< 0.05	< 0.05	< 0.05	< 0.05	2220.9
PRJNA378479	SAMN06546943	SRR5320743	SO1-6	1	Subsurface	0.141361	6.99	62.6	7.5	29.9	10100	177.4	1158.3	18.0733	2441.1	510.4	462.9	15880	< 5	9175	35099	< 0.5	0.649	0.1	< 0.05	0.05	0.1	9.78	0.05	< 0.05	< 0.05	< 0.05	< 0.05	< 0.05	2356.8
PRJNA378479	SAMN06546937	SRR5320749	SO1-6S	1	Surface	0.117318	6.95	54.8	12.6	32.6	10100	188.1	3546.9	42.2	5413	633.7	1631.4	36473	< 5	19722	80380	< 0.5	0.499	0.549	< 0.05	0.15	0.15	8.04	0.05	0.05	< 0.05	< 0.05	< 0.05	< 0.05	2217.1
PRJNA378479	SAMN06546944	SRR5320742	SO1-7	1	Subsurface	0.109453	7.64	57.9	9.9	32.2	8900	250	1009.8	17.2133	3497.3	444	1690.5	13540	< 5	10492	20898	< 0.5	< 0.5	0.1	< 0.05	0.05	0.3	6.49	0.05	< 0.05	< 0.05	< 0.05	< 0.05	< 0.05	1591.6
PRJNA378479	SAMN06546938	SRR5320748	SO1-7S	1	Surface	0.118227	6.98	54.3	12.7	33	29400	507.1	1700.6	21.77	4278.2	499	2024.7	29593	< 5	12835	45677	< 0.5	0.798	0.498	< 0.05	< 0.05	0.199	4.84	0.05	0.05	< 0.05	< 0.05	< 0.05	< 0.05	1340.8
PRJNA378479	SAMN06546945	SRR5320741	SO1-8	1	Subsurface	0.115942	7.14	65	7.5	27.5	23400	426.8	1431.2	15.8867	3825.6	468.7	1717.4	13965	< 5	11477	21554	< 0.5	< 0.5	0.1	< 0.05	< 0.05	0.25	7.24	0.05	< 0.05	< 0.05	< 0.05	< 0.05	< 0.05	1756.3
PRJNA378479	SAMN06546939	SRR5320747	SO1-8S	1	Surface	0.167598	6.9	52.8	12.4	34.8	18800	345.1	1631.5	21.9	4021	352.9	2207.2	20741	< 5	12063	32013	< 0.5	0.598	0.299	0.05	< 0.05	0.199	3.74	0.05	< 0.05	< 0.05	< 0.05	< 0.05	< 0.05	971.5
PRJNA378479	SAMN06546946	SRR5320740	SO1-9	1	Subsurface	0.104972	7.13	55.4	9.9	34.7	26700	530.6	3706.1	17.27	4114.6	559.5	1777.3	15901	< 5	12874	30957	< 0.5	< 0.5	0.1	< 0.05	0.1	0.349	7.89	0.05	< 0.05	< 0.05	< 0.05	< 0.05	< 0.05	1968.5
PRJNA378479	SAMN06546940	SRR5320746	SO1-9S	1	Surface	0.169591	7.35	57.7	10	32.3	18000	322.4	1587.9	24.3367	3428.7	361.9	1470.4	20816	< 5	12003	43578	< 0.5	< 0.5	0.449	0.399	< 0.05	0.2	12.53	< 0.05	0.05	< 0.05	< 0.05	< 0.05	< 0.05	1734.6
PRJNA378479	SAMN06546953	SRR5320733	SO2-1	2	Subsurface	0.265823	8.13	44.9	15	40.1	23100	432.7	1862.9	25.6467	3175.4	1138.4	773.6	23128	< 5	12231	58680	< 0.5	< 0.5	0.05	< 0.05	< 0.05	0.1	15.94	< 0.05	< 0.05	< 0.05	< 0.05	< 0.05	< 0.05	4351.3
PRJNA378479	SAMN06546947	SRR5320739	SO2-1S	2	Surface	0.255952	8.18	25.3	32.4	42.3	24500	439	5073.8	61.02	5168.5	1408	1233.6	50787	< 5	18807	131395	< 0.5	0.648	0.349	< 0.05	0.15	0.299	15.55	0.05	< 0.05	< 0.05	< 0.05	< 0.05	< 0.05	5781.5
PRJNA378479	SAMN06546948	SRR5320738	SO2-2S	2	Surface	0.290323	8	25.3	32.4	42.3	20400	412.1	4680.6	53.3667	6167.6	1439.8	1314.4	52387	< 5	19522	120201	< 0.5	0.599	0.4	< 0.05	0.2	0.25	17.63	0.05	< 0.05	< 0.05	< 0.05	< 0.05	< 0.05	6667
PRJNA378479	SAMN06546954	SRR5320732	SO2-3	2	Subsurface	0.298013	7.93	58	14.8	27.2	20300	408.2	2144.9	25.7033	2837.8	1077.1	703.5	22421	< 5	11088	56639	< 0.5	< 0.5	0.05	< 0.05	0.2	0.449	14.22	< 0.05	< 0.05	< 0.05	< 0.05	< 0.05	< 0.05	3780.7
PRJNA378479	SAMN06546955	SRR5320731	SO2-4	2	Subsurface	0.290323	8.28	62.5	12.5	25	17800	334.6	1902.3	22.17	3434	958	875.1	18465	< 5	12777	46399	< 0.5	< 0.5	0.05	< 0.05	< 0.05	0.1	16.02	< 0.05	< 0.05	< 0.05	< 0.05	< 0.05	< 0.05	4076.5
PRJNA378479	SAMN06546956	SRR5320730	SO2-5	2	Subsurface	0.269841	7.7	57.6	15	27.5	26500	515.8	1585.5	23.2	3378.4	1025.4	802.6	19945	< 5	12930	51131	< 0.5	< 0.5	0.897	< 0.05	0.399	0.1	19.09	< 0.05	< 0.05	< 0.05	< 0.05	< 0.05	< 0.05	4367.9
PRJNA378479	SAMN06546949	SRR5320737	SO2-6S	2	Surface	0.319444	7.45	30.1	32.5	37.5	20400	465.1	7234	55.4467	6847.5	1438.4	824.1	51893	< 5	23071	133302	< 0.5	0.899	2.048	< 0.05	0.35	0.3	33.31	0.05	< 0.05	< 0.05	< 0.05	< 0.05	< 0.05	8196
PRJNA378479	SAMN06546957	SRR5320729	SO2-7	2	Subsurface	0.3125	8.36	70.1	12.5	17.4	20000	328	1405.3	14.4067	2445.8	608.2	1251.9	12429	< 5	8766	28583	< 0.5	0.55	0.05	< 0.05	< 0.05	0.1	6.8	0.05	< 0.05	< 0.05	< 0.05	< 0.05	< 0.05	1644.7
PRJNA378479	SAMN06546950	SRR5320736	SO2-7S	2	Surface	0.257862	8.24	35.2	24.9	39.9	22100	428.9	4901.8	52.6867	7066.9	1444.2	1707.6	53623	< 5	26286	149417	< 0.5	1.242	4.423	< 0.05	0.099	0.298	19.33	0.05	< 0.05	< 0.05	< 0.05	< 0.05	< 0.05	6470.5
PRJNA378479	SAMN06546958	SRR5320728	SO2-8	2	Subsurface	0.315789	8.12	77.8	4.9	17.2	20400	363.4	4810.6	15.46	6207.6	1436.3	1396.3	46564	16.7	24024	127464	< 0.5	1.348	2.597	< 0.05	0.1	0.3	20.83	0.05	< 0.05	< 0.05	< 0.05	< 0.05	< 0.05	6457.3
PRJNA378479	SAMN06546951	SRR5320735	SO2-8S	2	Surface	0.238095	8.18	32.6	27.5	39.9	12100	141.5	887.2	44.5567	2060.5	609.2	907.5	12924	< 5	7021	28223	< 0.5	0.65	0.25	0.05	0.2	0.55	7.05	0.05	0.05	< 0.05	< 0.05	0.05	0.05	1741.6
PRJNA378479	SAMN06546952	SRR5320734	SO2-9S	2	Surface	0.25	7.7	43	22.3	34.7	19500	412.8	4598.4	44.4767	7255.6	1381.2	1866.6	51134	< 5	26373	136520	< 0.5	1.648	3.146	< 0.05	0.15	0.399	20.12	0.05	0.05	< 0.05	< 0.05	< 0.05	< 0.05	6476.6
PRJNA378479	SAMN06546965	SRR5320721	SO3-1	3	Subsurface	0.210256	8.13	87.6	2.5	10	12600	221.2	925.2	10.58	825	439.6	216.1	9638	< 5	2503	19783	< 0.5	1.248	0.25	0.05	0.1	0.05	5.49	0.05	< 0.05	< 0.05	< 0.05	< 0.05	< 0.05	1272.7
PRJNA378479	SAMN06546959	SRR5320727	SO3-1S	3	Surface	0.128079	6.89	70.8	9.7	19.5	13500	246	2788.3	25.7567	2982.5	816.9	1065.1	27766	< 5	11003	63666	< 0.5	1.545	0.449	0.05	0.05	0.199	9.97	0.15	< 0.05	< 0.05	< 0.05	< 0.05	< 0.05	2759.7
PRJNA378479	SAMN06546960	SRR5320726	SO3-2S	3	Surface	0.137143	6.83	77.9	7.4	14.7	7800	139.4	1239.6	24.1633	2405.7	738.4	881.6	23887	< 5	8830	54490	< 0.5	1.297	0.399	0.05	0.05	0.1	8.93	0.1	< 0.05	< 0.05	< 0.05	< 0.05	< 0.05	2343.8
PRJNA378479	SAMN06546966	SRR5320720	SO3-3	3	Subsurface	0.1	7.15	87.6	2.5	9.9	12600	160.8	13262.8	9.29333	742.1	450.8	170.1	9141	< 5	2283	19695	< 0.5	0.748	0.1	0.1	0.05	0	5.49	0.05	< 0.05	< 0.05	< 0.05	< 0.05	< 0.05	1250.2
PRJNA378479	SAMN06546961	SRR5320725	SO3-3S	3	Surface	0.114407	6.93	77.6	7.5	15	8500	221	1583.3	32.7667	2229.4	797.4	729.2	24990	< 5	8563	58632	< 0.5	1.146	0.349	0.05	0.1	0.1	9.62	0.1	< 0.05	< 0.05	< 0.05	< 0.05	< 0.05	2555.8
PRJNA378479	SAMN06546962	SRR5320724	SO3-4S	3	Surface	0.159341	6.23	62.7	12.4	24.9	29700	573.1	4561.6	35.1233	3406.4	1378.9	699	30205	< 5	12893	76258	< 0.5	1.947	0.749	0.15	4.194	0.1	17.32	0.25	< 0.05	< 0.05	< 0.05	< 0.05	< 0.05	4905.6
PRJNA378479	SAMN06546967	SRR5320719	SO3-5	3	Subsurface	0.104972	6.75	87.5	2.5	10	7500	116.1	499.4	5.96	286.7	257.7	55.1	5184	< 5	724	10012	< 0.5	0.697	0.05	0.249	0.398	0.747	2.64	0.05	< 0.05	< 0.05	< 0.05	< 0.05	< 0.05	347.9
PRJNA378479	SAMN06546963	SRR5320723	SO3-5S	3	Surface	0.256831	6.79	60.1	17.5	22.5	29300	633.4	2304.4	34.0433	3254.4	1175.9	669.1	27951	< 5	12021	67636	< 0.5	1.648	1.098	0.2	1.797	0.1	15.58	0.25	< 0.05	< 0.05	< 0.05	< 0.05	< 0.05	4442.3
PRJNA378479	SAMN06546968	SRR5320718	SO3-6	3	Subsurface	0.108108	7.55	82.9	7.3	9.8	5000	249.8	381.2	6.29	355.2	289.3	63.7	5553	< 5	925	10860	< 0.5	0.499	0.2	1.796	0.2	0.299	2.99	0.05	0.05	< 0.05	< 0.05	< 0.05	< 0.05	393.9
PRJNA378479	SAMN06546969	SRR5320717	SO3-7	3	Subsurface	0.12069	7.17	85.1	5	9.9	15000	232.3	498.9	7.50667	419.7	332.7	66.7	6884	< 5	1069	14056	< 0.5	2.143	0.05	0.05	0.199	0.349	3.69	0.05	< 0.05	< 0.05	< 0.05	< 0.05	< 0.05	814
PRJNA378479	SAMN06546970	SRR5320716	SO3-8	3	Subsurface	0.142045	7.6	80	7.5	12.5	6900	117.1	651.9	9.77667	573.1	427.6	83.8	8860	< 5	1628	18673	< 0.5	2.537	0.05	0.05	0.298	0.597	4.88	0.05	< 0.05	< 0.05	< 0.05	< 0.05	< 0.05	1100.9
PRJNA378479	SAMN06546964	SRR5320722	SO3-9S	3	Surface	0.132597	6.71	65.2	14.9	19.9	15700	256.1	1965.5	20.32	3973.3	1256.8	1419.8	26628	< 5	14498	62446	< 0.5	1.789	0.398	0.05	1.739	0.248	11.08	0.298	< 0.05	< 0.05	< 0.05	< 0.05	< 0.05	3071.8
PRJNA378479	SAMN06546977	SRR5320709	SO4-1	4	Subsurface	0.0810811	6.61	12.5	35	52.5	16300	330.1	692.7	8.83667	646.5	471.1	148.6	7918	< 5	1864	15629	< 0.5	< 0.5	0.2	0.1	2.946	4.943	3.3	< 0.05	< 0.05	< 0.05	< 0.05	< 0.05	< 0.05	462.3
PRJNA378479	SAMN06546971	SRR5320715	SO4-1S	4	Surface	0.176471	6.52	25.6	19.8	54.6	24200	523.7	1435.5	32.2333	3280.5	843.8	925.5	22194	< 5	11675	50873	< 0.5	< 0.5	0.847	0.1	0.1	0.299	13.71	< 0.05	< 0.05	< 0.05	< 0.05	< 0.05	< 0.05	3090.1
PRJNA378479	SAMN06546978	SRR5320708	SO4-2	4	Subsurface	0.0989011	6.74	25.9	27.2	46.9	25600	484.6	70.1	7.75667	504.2	389.9	102.5	6645	< 5	1333	12668	< 0.5	< 0.5	0.2	0.1	2.696	4.693	2.45	< 0.05	< 0.05	< 0.05	< 0.05	< 0.05	< 0.05	331.2
PRJNA378479	SAMN06546979	SRR5320707	SO4-3	4	Subsurface	0.0810811	7.13	12.5	30	57.5	24400	572.7	774.1	13.9967	1131.5	692.8	285.6	12552	< 5	3106	23196	< 0.5	< 0.5	0.349	0.1	1.198	2.346	6.34	< 0.05	< 0.05	< 0.05	< 0.05	< 0.05	< 0.05	1428.4
PRJNA378479	SAMN06546980	SRR5320706	SO4-5	4	Subsurface	0.156069	6.58	30.2	24.9	44.9	26600	537.2	1907.8	12.5067	1288.6	688.7	207.3	12796	< 5	4207	27351	< 0.5	< 0.5	0.449	0.798	3.493	4.841	7.98	< 0.05	< 0.05	< 0.05	< 0.05	< 0.05	< 0.05	1689.3
PRJNA378479	SAMN06546972	SRR5320714	SO4-5S	4	Surface	0.111111	6.86	25.1	17.5	57.4	31900	871.9	3184.8	37.8033	4835.9	1110.5	1273.6	34277	< 5	16704	80561	< 0.5	< 0.5	0.898	0.299	0.399	0.898	17.85	0.05	< 0.05	< 0.05	< 0.05	< 0.05	< 0.05	4754.7
PRJNA378479	SAMN06546973	SRR5320713	SO4-6S	4	Surface	0.123596	6.74	20.9	17.3	61.8	27300	574.3	2020.8	37.7	3630.2	1041.8	909.2	28776	< 5	12140	64163	< 0.5	< 0.5	1.246	0.349	0.698	1.446	16.7	0.05	< 0.05	< 0.05	< 0.05	< 0.05	< 0.05	3828.1
PRJNA378479	SAMN06546974	SRR5320712	SO4-7S	4	Surface	0.0989011	6.78	32.8	12.5	54.8	8600	204.2	2223.2	22.9333	4803.1	815.2	1696.7	22686	< 5	15086	47349	< 0.5	< 0.5	0.299	0.05	0.648	1.596	14.01	< 0.05	< 0.05	< 0.05	< 0.05	< 0.05	< 0.05	2877.9
PRJNA378479	SAMN06546981	SRR5320705	SO4-8	4	Subsurface	0.190476	6.75	15.9	32.2	51.9	9500	282.7	265.4	8.02667	635.5	411	111.8	7361	< 5	1747	13715	< 0.5	< 0.5	0.05	0.05	0.797	1.445	2.84	< 0.05	< 0.05	< 0.05	< 0.05	< 0.05	< 0.05	362.5
PRJNA378479	SAMN06546975	SRR5320711	SO4-8S	4	Surface	0.104972	6.95	35.1	10	54.9	23500	447.9	2184.3	22.5333	2932.1	795.8	945.1	19576	< 5	9778	41846	< 0.5	< 0.5	0.15	0.05	1.098	2.396	14.08	< 0.05	< 0.05	< 0.05	< 0.05	< 0.05	< 0.05	2341.5
PRJNA378479	SAMN06546982	SRR5320704	SO4-9	4	Subsurface	0.123596	7.25	15.4	32.3	52.2	23300	436.8	371.7	7.22667	498.1	435.9	79.1	7563	< 5	1463	15427	< 0.5	< 0.5	0.048	0.048	1.793	3.101	2.71	< 0.05	< 0.05	< 0.05	< 0.05	< 0.05	< 0.05	586.2
PRJNA378479	SAMN06546976	SRR5320710	SO4-9S	4	Surface	0.117318	6.78	35	7.7	57.3	21900	322.2	1782	19.96	2351.3	855.1	562.8	17082	< 5	8955	40249	< 0.5	< 0.5	0.1	0.05	1.596	3.393	12.62	< 0.05	< 0.05	< 0.05	< 0.05	< 0.05	< 0.05	2591.8
