# Supplementary material for: Spatial distribution of prokaryotic communities in hypersaline soils
Source: Sci Rep. 2019 Feb 11;9:1769. doi: 10.1038/s41598-018-38339-z (PMC6370769; doi:10.1038/s41598-018-38339-z)
Supplement: Supplementary file 3 — Dataset 1 [file 41598_2018_38339_MOESM3_ESM.xlsx]

## Sheet: Title and authors
Spatial distribution of prokaryotic communities in hypersaline soils
Blanca Vera-Gargallo, Taniya Roy Chowdhury, Joseph Brown, Sarah J. Fansler, Ana Durán-Viseras, Cristina Sánchez-Porro, Vanessa L. Bailey, Janet K. Jansson and Antonio Ventosa

## Sheet: corr_plotting_matrix_ESV_level_
Supplementary Data S2. Spearman correlation coefficient and taxonomy of ESVs significantly associated to soil parameters (P<0.05).
Taxonomy_ESV	Soil variable	Spearman r
Bacteria_Rhodothermaeota_Rhodothermia_Rhodothermales_Rhodothermaceae_Salinibacter_uncultured bacterium_000025420	WC	0.712
Bacteria_Rhodothermaeota_Rhodothermia_Rhodothermales_Rhodothermaceae_Salinibacter_uncultured bacterium_000018636	WC	0.682
Bacteria_Rhodothermaeota_Rhodothermia_Rhodothermales_Rhodothermaceae_Salinibacter_uncultured bacterium_000018569	WC	0.682
Bacteria_Proteobacteria_Gammaproteobacteria_Nitrococcales_Nitrococcaceae_Arhodomonas_uncultured bacterium_000016471	WC	0.671
Bacteria_Proteobacteria_Gammaproteobacteria_Gammaproteobacteria Incertae Sedis_Unknown Family_uncultured_bacterium YC-ZSS-LKJ56_000020156	WC	0.686
Archaea_Euryarchaeota_Halobacteria_Halobacteriales_Halobacteriaceae_Halodesulfurarchaeum_uncultured archaeon_000024961	WC	0.705
Bacteria_Proteobacteria_Gammaproteobacteria_Nitrococcales_Nitrococcaceae_uncultured_uncultured bacterium_000016472	WC	0.722
Bacteria_Proteobacteria_Alphaproteobacteria_Sphingomonadales_Sphingomonadaceae_Erythrobacter_alpha proteobacterium MBIC3953_000016660	WC	0.675
Archaea_Euryarchaeota_Halobacteria_Halobacteriales_Halomicrobiaceae_Halomicroarcula_uncultured archaeon_000019197	WC	0.715
Archaea_Euryarchaeota_Halobacteria_Halobacteriales_Haloferacaceae_Salinigranum_uncultured archaeon_000021715	WC	0.699
Bacteria_Rhodothermaeota_Rhodothermia_Rhodothermales_Rhodothermaceae_Salinibacter_uncultured bacterium_000023564	WC	0.668
Bacteria_Verrucomicrobia_Verrucomicrobiae_Opitutales_Puniceicoccaceae_Pelagicoccus_uncultured Pelagicoccus sp._000009218	WC	0.683
Bacteria_Proteobacteria_Gammaproteobacteria_uncultured_uncultured bacterium_uncultured bacterium_uncultured bacterium_000011304	WC	0.72
Archaea_Euryarchaeota_Halobacteria_Halobacteriales_Haloferacaceae_Salinigranum_uncultured archaeon_000024729	WC	0.726
Bacteria_Proteobacteria_Deltaproteobacteria_Bradymonadales_Bradymonadaceae_uncultured organism_uncultured organism_000017342	WC	0.668
Bacteria_Proteobacteria_Alphaproteobacteria_Caulobacterales_Parvularculaceae_Parvularcula_uncultured organism_000004934	WC	0.671
Bacteria_Rhodothermaeota_Rhodothermia_Rhodothermales_Rhodothermaceae_Salinibacter_uncultured Salinibacter sp._000025133	WC	0.685
Archaea_Euryarchaeota_Halobacteria_Halobacteriales_Haloferacaceae_Haloplanus_Haloplanus sp. LZ_23S87_000025375	WC	0.711
Bacteria_Rhodothermaeota_Rhodothermia_Rhodothermales_Rhodothermaceae_Salinibacter_uncultured bacterium_000025414	WC	0.69
Bacteria_Rhodothermaeota_Rhodothermia_Rhodothermales_Rhodothermaceae_Salinibacter_uncultured bacterium_000025423	WC	0.714
Bacteria_Proteobacteria_Gammaproteobacteria_Cellvibrionales_Halieaceae_Halioglobus_uncultured bacterium_000017589	WC	0.706
Archaea_Euryarchaeota_Halobacteria_Halobacteriales_Halomicrobiaceae_Halomarina_Natronomonas sp. CBA1134_000015295	WC	0.721
Bacteria_Proteobacteria_Alphaproteobacteria_Caulobacterales_Parvularculaceae_Parvularcula_uncultured proteobacterium_000022093	WC	0.681
Bacteria_Proteobacteria_Gammaproteobacteria_Ectothiorhodospirales_Ectothiorhodospiraceae_Halofilum_uncultured bacterium_000024304	WC	0.656
Archaea_Euryarchaeota_Halobacteria_Halobacteriales_Haloferacaceae_Salinigranum_uncultured archaeon_000024733	WC	0.668
Archaea_Euryarchaeota_Halobacteria_Halobacteriales_Haloferacaceae_Haloplanus_Haloplanus sp. LZ_23S87_000025373	WC	0.678
Archaea_Euryarchaeota_Halobacteria_Halobacteriales_Haloferacaceae_Salinigranum_uncultured archaeon_000021716	WC	0.689
Bacteria_Planctomycetes_Brocadiae_Brocadiales_Brocadiaceae_Candidatus Kuenenia_uncultured bacterium_000016845	pH	0.739
Bacteria_Rhodothermaeota_Rhodothermia_Rhodothermales_Rhodothermaceae_Salinibacter_uncultured bacterium_000023509	pH	0.681
Bacteria_Proteobacteria_Deltaproteobacteria_Bradymonadales_Bradymonadaceae_uncultured bacterium_uncultured bacterium_000021176	pH	0.678
Bacteria_Bacteroidetes_Bacteroidia_Flavobacteriales_Cryomorphaceae_Owenweeksia_uncultured Flavobacteriales bacterium_000013971	pH	-0.684
Bacteria_Bacteroidetes_Bacteroidia_Cytophagales_Cyclobacteriaceae_Catalinimonas_uncultured organism_000017351	pH	-0.677
Bacteria_Rhodothermaeota_Rhodothermia_Rhodothermales_Rhodothermaceae_Salinibacter_uncultured bacterium_000018636	pH	0.671
Bacteria_Proteobacteria_Gammaproteobacteria_Alteromonadales_Alteromonadaceae_Alteromonas_Alteromonas halophila_000019301	pH	-0.704
Bacteria_Proteobacteria_Gammaproteobacteria_Oceanospirillales_Alcanivoracaceae_Alcanivorax_Alcanivorax sp. BHA32_000017575	pH	0.723
Bacteria_Rhodothermaeota_Rhodothermia_Rhodothermales_Rhodothermaceae_uncultured_uncultured bacterium_000015169	pH	-0.762
Bacteria_Bacteroidetes_Bacteroidia_Flavobacteriales_Flavobacteriaceae_Psychroflexus_uncultured bacterium_000013972	pH	0.714
Bacteria_Proteobacteria_Alphaproteobacteria_Rhodobacterales_Rhodobacteraceae_uncultured_uncultured alpha proteobacterium_000020181	pH	-0.728
Bacteria_Proteobacteria_Gammaproteobacteria_Nitrococcales_Nitrococcaceae_uncultured_uncultured bacterium_000016472	pH	0.676
Archaea_Euryarchaeota_Halobacteria_Halobacteriales_Halomicrobiaceae_Halomicrobium_Halobacteriaceae archaeon TH32_000023733	pH	0.667
Archaea_Euryarchaeota_Halobacteria_Halobacteriales_Haloferacaceae_Salinigranum_uncultured archaeon_000021715	pH	0.764
Bacteria_Proteobacteria_Alphaproteobacteria_Rhodobacterales_Rhodobacteraceae_uncultured_uncultured Rhodobacteraceae bacterium_000024146	pH	-0.674
Bacteria_Balneolaeota_Balneolia_Balneolales_Balneolaceae_uncultured_uncultured bacterium_000013736	pH	0.691
Bacteria_Verrucomicrobia_Verrucomicrobiae_Opitutales_Puniceicoccaceae_Pelagicoccus_uncultured Pelagicoccus sp._000009218	pH	0.735
Bacteria_Proteobacteria_Gammaproteobacteria_uncultured_uncultured bacterium_uncultured bacterium_uncultured bacterium_000011304	pH	0.688
Archaea_Euryarchaeota_Halobacteria_Halobacteriales_Haloferacaceae_Salinigranum_uncultured archaeon_000024729	pH	0.68
Bacteria_Proteobacteria_Deltaproteobacteria_Bradymonadales_Bradymonadaceae_uncultured organism_uncultured organism_000017342	pH	0.657
Bacteria_Rhodothermaeota_Rhodothermia_Rhodothermales_Rhodothermaceae_Salinibacter_uncultured Salinibacter sp._000025133	pH	0.672
Archaea_Euryarchaeota_Halobacteria_Halobacteriales_Halomicrobiaceae_Halomarina_Natronomonas sp. CBA1134_000015295	pH	0.69
Archaea_Euryarchaeota_Halobacteria_Halobacteriales_Haloferacaceae_Salinigranum_uncultured archaeon_000025355	pH	0.717
Bacteria_Proteobacteria_Alphaproteobacteria_Caulobacterales_Parvularculaceae_Parvularcula_uncultured proteobacterium_000022093	pH	0.658
Bacteria_Proteobacteria_Gammaproteobacteria_Gammaproteobacteria Incertae Sedis_Unknown Family_Candidatus Berkiella_uncultured Thiotrichales bacterium_000004622	pH	0.667
Archaea_Euryarchaeota_Halobacteria_Halobacteriales_Haloferacaceae_Salinigranum_uncultured archaeon_000024757	pH	0.657
Bacteria_Balneolaeota_Balneolia_Balneolales_Balneolaceae_Bacteroidetes bacterium MO48_Bacteroidetes bacterium MO48_000025117	Sand	0.81
Bacteria_Balneolaeota_Balneolia_Balneolales_Balneolaceae_uncultured_uncultured Bacteroidetes bacterium_000025104	Sand	0.737
Bacteria_Bacteroidetes_Bacteroidia_Flavobacteriales_Flavobacteriaceae_Salinimicrobium_uncultured Salegentibacter sp._000022352	Sand	-0.684
Bacteria_Bacteroidetes_Bacteroidia_Flavobacteriales_Flavobacteriaceae_Gramella_Lutibacter sp. MGE_SAT_800_000025001	Sand	-0.689
Bacteria_Bacteroidetes_Bacteroidia_Flavobacteriales_Flavobacteriaceae_Salinimicrobium_uncultured Salinimicrobium sp._000022436	Sand	-0.673
Bacteria_Bacteroidetes_Bacteroidia_Cytophagales_Cyclobacteriaceae_uncultured_uncultured Bacteroidetes bacterium_000025030	Sand	-0.678
Bacteria_Deinococcus-Thermus_Deinococci_Deinococcales_Trueperaceae_Truepera_uncultured Thermus/Deinococcus group bacterium_000020821	Sand	-0.688
Bacteria_Bacteroidetes_Bacteroidia_Flavobacteriales_Flavobacteriaceae_Salinimicrobium_uncultured Salegentibacter sp._000013880	Sand	-0.674
Bacteria_Proteobacteria_Alphaproteobacteria_Sphingomonadales_Sphingomonadaceae_uncultured_alpha proteobacterium JLT2012_000009866	Sand	-0.667
Bacteria_Proteobacteria_Gammaproteobacteria_Alteromonadales_Pseudoalteromonadaceae_Psychrosphaera_uncultured bacterium_000023371	Sand	-0.668
Bacteria_Deinococcus-Thermus_Deinococci_Deinococcales_Trueperaceae_Truepera_bacterium YC-ZSS-LKJ140_000015975	Sand	0.845
Bacteria_Bacteroidetes_Bacteroidia_Flavobacteriales_Flavobacteriaceae_Salinimicrobium_uncultured Bacteroidetes bacterium_000017893	Sand	-0.684
Bacteria_Proteobacteria_Alphaproteobacteria_Sphingomonadales_Sphingomonadaceae_Erythrobacter_Erythrobacter sp. KMU-34_000016784	Sand	-0.694
Bacteria_Bacteroidetes_Bacteroidia_Cytophagales_Cyclobacteriaceae_uncultured_uncultured Bacteroidetes bacterium_000000777	Sand	-0.728
Bacteria_Proteobacteria_Alphaproteobacteria_Sphingomonadales_Sphingomonadaceae_Altererythrobacter_Altererythrobacter xiamenensis_000016642	Sand	-0.686
Bacteria_Actinobacteria_Rubrobacteria_Rubrobacterales_Rubrobacteriaceae_Rubrobacter_uncultured actinobacterium_000004301	Sand	-0.689
Bacteria_Proteobacteria_Deltaproteobacteria_Desulfuromonadales_Geobacteraceae_Geoalkalibacter_uncultured bacterium_000010724	Sand	0.67
Bacteria_Bacteroidetes_Bacteroidia_Flavobacteriales_Flavobacteriaceae_Gramella_uncultured Gramella sp._000022419	Sand	-0.669
Bacteria_Proteobacteria_Gammaproteobacteria_uncultured_uncultured bacterium_uncultured bacterium_uncultured bacterium_000023096	Sand	0.667
Bacteria_Bacteroidetes_Bacteroidia_Cytophagales_Cyclobacteriaceae_uncultured_uncultured bacterium_000015034	Sand	-0.684
Bacteria_Spirochaetes_Spirochaetia_Spirochaetales_Spirochaetaceae_Spirochaeta 2_uncultured organism_000018181	Sand	0.678
Bacteria_Deinococcus-Thermus_Deinococci_Deinococcales_Trueperaceae_Truepera_uncultured bacterium_000020808	Sand	-0.689
Bacteria_Actinobacteria_Actinobacteria_Frankiales_Sporichthyaceae_uncultured_uncultured actinobacterium_000000448	Sand	-0.657
Bacteria_Proteobacteria_Gammaproteobacteria_Ectothiorhodospirales_Ectothiorhodospiraceae_Halofilum_uncultured gamma proteobacterium_000019847	Sand	0.736
Bacteria_Actinobacteria_Rubrobacteria_Rubrobacterales_Rubrobacteriaceae_Rubrobacter_uncultured actinobacterium_000016415	Sand	-0.692
Bacteria_Planctomycetes_Phycisphaerae_Phycisphaerales_Phycisphaeraceae_uncultured_uncultured organism_000015516	Sand	0.679
Bacteria_Bacteroidetes_Bacteroidia_Flavobacteriales_Cryomorphaceae_Owenweeksia_uncultured Flavobacteriales bacterium_000022429	Sand	-0.685
Bacteria_Bacteroidetes_Bacteroidia_Chitinophagales_Saprospiraceae_uncultured_uncultured bacterium_000008095	Sand	-0.67
Archaea_Euryarchaeota_Halobacteria_Halobacteriales_Halomicrobiaceae_Halapricum_uncultured archaeon_000023716	Sand	0.702
Bacteria_Proteobacteria_Gammaproteobacteria_Thiohalorhabdales_Thiohalorhabdaceae_Methylohalomonas_uncultured bacterium_000023182	Sand	0.703
Bacteria_Bacteroidetes_Bacteroidia_Flavobacteriales_Flavobacteriaceae_Salinimicrobium_uncultured Salegentibacter sp._000022370	Sand	-0.689
Bacteria_Actinobacteria_Actinobacteria_Propionibacteriales_Propionibacteriaceae_uncultured_uncultured actinobacterium_000008665	Sand	-0.69
Bacteria_Bacteroidetes_Bacteroidia_Flavobacteriales_Flavobacteriaceae_Salinimicrobium_uncultured Salinimicrobium sp._000022437	Sand	-0.671
Bacteria_Proteobacteria_Alphaproteobacteria_Caulobacterales_Hyphomonadaceae_Henriciella_Caulobacteraceae bacterium MOLA 378_000004975	Sand	-0.688
Archaea_Euryarchaeota_Halobacteria_Halobacteriales_Haloferacaceae_A07HB70_uncultured Halobacteriales archaeon_000018752	Sand	-0.664
Bacteria_Rhodothermaeota_Rhodothermia_Rhodothermales_Rhodothermaceae_uncultured_uncultured bacterium_000015890	Sand	-0.69
Archaea_Euryarchaeota_Halobacteria_Halobacteriales_Halomicrobiaceae_uncultured_uncultured archaeon_000023352	Sand	0.74
Bacteria_Epsilonbacteraeota_Campylobacteria_Campylobacterales_Arcobacteraceae_Arcobacter_uncultured bacterium_000001093	Sand	0.666
Bacteria_Proteobacteria_Gammaproteobacteria_Ectothiorhodospirales_Thioalkalispiraceae_Thiohalophilus_uncultured gamma proteobacterium_000016469	Sand	0.711
Bacteria_Bacteroidetes_Bacteroidia_Flavobacteriales_Flavobacteriaceae_Gramella_uncultured Gramella sp._000022421	Sand	-0.687
Bacteria_Proteobacteria_Deltaproteobacteria_Bradymonadales_Bradymonadaceae_uncultured gamma proteobacterium_uncultured gamma proteobacterium_000016226	Sand	-0.684
Bacteria_Proteobacteria_Gammaproteobacteria_Nitrococcales_Nitrococcaceae_Halopeptonella_Spiribacter sp._000020624	Sand	0.718
Bacteria_Proteobacteria_Gammaproteobacteria_Ectothiorhodospirales_Ectothiorhodospiraceae_Halofilum_uncultured bacterium_000024301	Sand	0.696
Archaea_Nanohaloarchaeota_Woesearchaeia_uncultured euryarchaeote_uncultured euryarchaeote_uncultured euryarchaeote_uncultured euryarchaeote_000009496	Sand	0.668
Bacteria_Rhodothermaeota_Rhodothermia_Rhodothermales_Rhodothermaceae_uncultured_uncultured Bacteroidetes bacterium_000009168	Sand	-0.684
Archaea_Euryarchaeota_Halobacteria_Halobacteriales_Halomicrobiaceae_Halomarina_uncultured archaeon_000021554	Sand	-0.677
Bacteria_Proteobacteria_Alphaproteobacteria_Caulobacterales_Parvularculaceae_Parvularcula_Parvularcula lutaonensis_000004925	Sand	-0.672
Bacteria_Proteobacteria_Gammaproteobacteria_Thiohalorhabdales_Thiohalorhabdaceae_uncultured_uncultured bacterium_000017594	Sand	-0.654
Bacteria_Proteobacteria_Alphaproteobacteria_Rhodobacterales_Rhodobacteraceae_Tranquillimonas_uncultured alpha proteobacterium_000019579	Sand	-0.677
Archaea_Euryarchaeota_Halobacteria_Halobacteriales_Halomicrobiaceae_Candidatus Halobonum_uncultured archaeon_000021845	Sand	0.665
Bacteria_Balneolaeota_Balneolia_Balneolales_Balneolaceae_Bacteroidetes bacterium MO48_Bacteroidetes bacterium MO48_000018017	Sand	0.713
Bacteria_Bacteroidetes_Bacteroidia_Cytophagales_Cyclobacteriaceae_uncultured_uncultured Bacteroidetes bacterium_000014394	Sand	-0.679
Bacteria_Proteobacteria_Deltaproteobacteria_Desulfuromonadales_Desulfuromonadaceae_Desulfuromusa_bioreactor metagenome_000005478	Sand	-0.69
Archaea_Euryarchaeota_Halobacteria_Halobacteriales_Halomicrobiaceae_Natronomonas_uncultured Halobacteria archaeon_000022570	Sand	0.678
Archaea_Euryarchaeota_Halobacteria_Halobacteriales_Halomicrobiaceae_Halomicroarcula_uncultured Haloarcula sp._000024030	Sand	0.662
Archaea_Euryarchaeota_Halobacteria_Halobacteriales_Halomicrobiaceae_Natronomonas_uncultured archaeon_000025047	Sand	0.698
Bacteria_Proteobacteria_Alphaproteobacteria_Sphingomonadales_Sphingomonadaceae_Altererythrobacter_uncultured bacterium_000004260	Sand	-0.699
Bacteria_Proteobacteria_Alphaproteobacteria_Caulobacterales_Parvularculaceae_Parvularcula_uncultured proteobacterium_000022092	Sand	-0.694
Archaea_Euryarchaeota_Halobacteria_Halobacteriales_Halomicrobiaceae_uncultured_uncultured haloarchaeon_000023420	Sand	0.678
Archaea_Euryarchaeota_Halobacteria_Halobacteriales_Halomicrobiaceae_Halorientalis_uncultured archaeon_000022715	Sand	-0.697
Bacteria_Spirochaetes_Spirochaetia_Spirochaetales_Spirochaetaceae_Spirochaeta 2_uncultured bacterium_000023332	Sand	0.685
Archaea_Euryarchaeota_Halobacteria_Halobacteriales_Haloferacaceae_Salinigranum_uncultured Halobacteria archaeon_000013174	Sand	0.668
Archaea_Euryarchaeota_Halobacteria_Halobacteriales_Halomicrobiaceae_Candidatus Halobonum_uncultured archaeon_000024876	Sand	-0.673
Archaea_Euryarchaeota_Halobacteria_Halobacteriales_Halomicrobiaceae_Halomarina_uncultured archaeon_000021555	Sand	-0.686
Bacteria_Dadabacteria_Dadabacteriia_Dadabacteriales_uncultured bacterium_uncultured bacterium_uncultured bacterium_000020678	Sand	0.772
Bacteria_Proteobacteria_Gammaproteobacteria_Cellvibrionales_Cellvibrionaceae_uncultured_Cellvibrionaceae bacterium 017_000020278	Sand	-0.681
Archaea_Euryarchaeota_Halobacteria_Halobacteriales_Haloferacaceae_uncultured archaeon_uncultured archaeon_000013152	Sand	-0.671
Bacteria_Deinococcus-Thermus_Deinococci_Deinococcales_Trueperaceae_Truepera_bacterium YC-ZSS-LKJ140_000004314	Sand	-0.686
Bacteria_Proteobacteria_Alphaproteobacteria_Sphingomonadales_Sphingomonadaceae_Erythrobacter_Erythrobacter sp. HME6857_000017021	Sand	-0.687
Bacteria_Bacteroidetes_Bacteroidia_Bacteroidales_Prolixibacteraceae_uncultured_uncultured organism_000014463	Sand	0.713
Bacteria_Deinococcus-Thermus_Deinococci_Deinococcales_Trueperaceae_Truepera_uncultured bacterium_000011760	Sand	-0.693
Bacteria_Balneolaeota_Balneolia_Balneolales_Balneolaceae_Bacteroidetes bacterium MO48_Bacteroidetes bacterium MO48_000006223	Sand	0.705
Bacteria_Balneolaeota_Balneolia_Balneolales_Balneolaceae_Bacteroidetes bacterium MO48_Bacteroidetes bacterium MO48_000023283	Sand	0.712
Bacteria_Bacteroidetes_Bacteroidia_Flavobacteriales_Flavobacteriaceae_Gramella_uncultured Gramella sp._000022422	Sand	-0.664
Archaea_Euryarchaeota_Halobacteria_Halobacteriales_Haloferacaceae_uncultured_uncultured archaeon_000023767	Sand	0.717
Bacteria_Proteobacteria_Gammaproteobacteria_Cellvibrionales_Porticoccaceae_Porticoccus_uncultured bacterium_000020241	Sand	-0.683
Archaea_Euryarchaeota_Halobacteria_Halobacteriales_Halococcaceae_Halococcus_Halococcus sp. KeI-06_000000722	Sand	-0.692
Archaea_Nanohaloarchaeota_Nanohaloarchaeia_Nanohaloarchaeales_Nanohaloarchaeaceae_uncultured archaeon_uncultured archaeon_000016865	Sand	0.679
Bacteria_Tenericutes_Mollicutes_Haloplasmatales_Haloplasmataceae_Haloplasma_uncultured organism_000015223	Sand	0.686
Bacteria_Proteobacteria_Alphaproteobacteria_Rhizobiales_Rhizobiaceae_Oricola_Mesorhizobium sp. KYW12_000009777	Sand	-0.661
Bacteria_Gemmatimonadetes_BD2-11 terrestrial group_uncultured bacterium_uncultured bacterium_uncultured bacterium_uncultured bacterium_000022661	Sand	-0.695
Bacteria_Proteobacteria_Alphaproteobacteria_Rhodobacterales_Rhodobacteraceae_Jannaschia_Jannaschia sp. UDC482_000009894	Sand	-0.674
Bacteria_Verrucomicrobia_Verrucomicrobiae_Verrucomicrobiales_Rubritaleaceae_Haloferula_uncultured organism_000003853	Sand	-0.67
Bacteria_Spirochaetes_Spirochaetia_Spirochaetales_Spirochaetaceae_Spirochaeta 2_uncultured organism_000014723	Sand	0.66
Bacteria_Proteobacteria_Alphaproteobacteria_Rhizobiales_Methyloligellaceae_Methyloceanibacter_uncultured bacterium_000017922	Sand	-0.69
Bacteria_Balneolaeota_Balneolia_Balneolales_Balneolaceae_Bacteroidetes bacterium MO48_Bacteroidetes bacterium MO48_000023290	Sand	0.681
Archaea_Euryarchaeota_Halobacteria_Halobacteriales_Halomicrobiaceae_Candidatus Halobonum_uncultured archaeon_000024829	Sand	-0.67
Bacteria_Actinobacteria_Acidimicrobiia_Microtrichales_uncultured_uncultured bacterium_uncultured bacterium_000019623	Sand	-0.655
Bacteria_Actinobacteria_Thermoleophilia_Solirubrobacterales_67-14_uncultured actinobacterium_uncultured actinobacterium_000017334	Sand	-0.687
Bacteria_Bacteroidetes_Bacteroidia_Flavobacteriales_Flavobacteriaceae_Gramella_Gramella sp. c12-37_000017920	Sand	-0.681
Bacteria_Proteobacteria_Alphaproteobacteria_Rhodobacterales_Rhodobacteraceae_uncultured_uncultured bacterium_000025292	Sand	0.688
Bacteria_Patescibacteria_Parcubacteria_Candidatus Campbellbacteria_uncultured bacterium_uncultured bacterium_uncultured bacterium_000016241	Sand	0.671
Bacteria_Bacteroidetes_Bacteroidia_Sphingobacteriales_FFCH9454_uncultured Bacteroidetes bacterium_uncultured Bacteroidetes bacterium_000017016	Sand	-0.684
Bacteria_Actinobacteria_Actinobacteria_Corynebacteriales_Mycobacteriaceae_Mycobacterium_uncultured bacterium_000014203	Sand	-0.676
Bacteria_Proteobacteria_Gammaproteobacteria_Alteromonadales_Marinobacteraceae_Marinobacter_Marinobacter sp. 908172_000020697	Sand	-0.654
Bacteria_Proteobacteria_Gammaproteobacteria_Francisellales_Francisellaceae_uncultured_uncultured bacterium_000020307	Sand	0.658
Bacteria_Bacteroidetes_Bacteroidia_Flavobacteriales_Flavobacteriaceae_Gramella_Gramella sp. MAR_2010_102_000025002	Sand	-0.677
Bacteria_Balneolaeota_Balneolia_Balneolales_Balneolaceae_uncultured_uncultured Bacteroidetes bacterium_000025104	Clay	-0.743
Bacteria_Deinococcus-Thermus_Deinococci_Deinococcales_Trueperaceae_Truepera_bacterium YC-ZSS-LKJ140_000015975	Clay	-0.658
Bacteria_Proteobacteria_Alphaproteobacteria_Rhodobacterales_Rhodobacteraceae_uncultured_uncultured bacterium_000025292	Clay	-0.654
Bacteria_Balneolaeota_Balneolia_Balneolales_Balneolaceae_Bacteroidetes bacterium MO48_Bacteroidetes bacterium MO48_000025117	Silt	-0.852
Bacteria_Bacteroidetes_Bacteroidia_Flavobacteriales_Flavobacteriaceae_Salinimicrobium_uncultured bacterium_000025015	Silt	0.691
Bacteria_Balneolaeota_Balneolia_Balneolales_Balneolaceae_uncultured_uncultured Bacteroidetes bacterium_000025104	Silt	-0.696
Archaea_Euryarchaeota_Halobacteria_Halobacteriales_Halomicrobiaceae_Natronomonas_uncultured archaeon_000022741	Silt	0.709
Bacteria_Bacteroidetes_Bacteroidia_Flavobacteriales_Flavobacteriaceae_Salinimicrobium_uncultured Salegentibacter sp._000022352	Silt	0.733
Bacteria_Bacteroidetes_Bacteroidia_Flavobacteriales_Flavobacteriaceae_Gramella_Lutibacter sp. MGE_SAT_800_000025001	Silt	0.74
Bacteria_Bacteroidetes_Bacteroidia_Flavobacteriales_Flavobacteriaceae_Salinimicrobium_uncultured Salinimicrobium sp._000022436	Silt	0.734
Bacteria_Bacteroidetes_Bacteroidia_Cytophagales_Cyclobacteriaceae_uncultured_uncultured Bacteroidetes bacterium_000025030	Silt	0.726
Bacteria_Bacteroidetes_Bacteroidia_Cytophagales_Flammeovirgaceae_Luteivirga_uncultured Bacteroidetes bacterium_000006943	Silt	0.663
Bacteria_Deinococcus-Thermus_Deinococci_Deinococcales_Trueperaceae_Truepera_uncultured Thermus/Deinococcus group bacterium_000020821	Silt	0.733
Bacteria_Bacteroidetes_Bacteroidia_Flavobacteriales_Flavobacteriaceae_Salinimicrobium_uncultured Salegentibacter sp._000013880	Silt	0.735
Bacteria_Proteobacteria_Gammaproteobacteria_KI89A clade_uncultured bacterium_uncultured bacterium_uncultured bacterium_000024457	Silt	-0.708
Bacteria_Proteobacteria_Alphaproteobacteria_Sphingomonadales_Sphingomonadaceae_uncultured_alpha proteobacterium JLT2012_000009866	Silt	0.713
Bacteria_Proteobacteria_Gammaproteobacteria_Alteromonadales_Pseudoalteromonadaceae_Psychrosphaera_uncultured bacterium_000023371	Silt	0.69
Bacteria_Deinococcus-Thermus_Deinococci_Deinococcales_Trueperaceae_Truepera_bacterium YC-ZSS-LKJ140_000015975	Silt	-0.862
Bacteria_Bacteroidetes_Bacteroidia_Flavobacteriales_Flavobacteriaceae_Salinimicrobium_Flavobacteriaceae bacterium EXT3_000013877	Silt	0.679
Bacteria_Bacteroidetes_Bacteroidia_Flavobacteriales_Flavobacteriaceae_Salinimicrobium_uncultured Bacteroidetes bacterium_000017893	Silt	0.735
Bacteria_Proteobacteria_Alphaproteobacteria_Sphingomonadales_Sphingomonadaceae_Erythrobacter_Erythrobacter sp. KMU-34_000016784	Silt	0.736
Bacteria_Bacteroidetes_Bacteroidia_Cytophagales_Cyclobacteriaceae_uncultured_uncultured Bacteroidetes bacterium_000000777	Silt	0.754
Bacteria_Proteobacteria_Alphaproteobacteria_Sphingomonadales_Sphingomonadaceae_Altererythrobacter_Altererythrobacter xiamenensis_000016642	Silt	0.736
Archaea_Euryarchaeota_Halobacteria_Halobacteriales_Haloferacaceae_Halonotius_uncultured archaeon_000013282	Silt	-0.673
Bacteria_Actinobacteria_Rubrobacteria_Rubrobacterales_Rubrobacteriaceae_Rubrobacter_uncultured actinobacterium_000004301	Silt	0.736
Bacteria_Proteobacteria_Alphaproteobacteria_Rhodobacterales_Rhodobacteraceae_Tropicimonas_uncultured bacterium_000019561	Silt	0.699
Archaea_Euryarchaeota_Halobacteria_Halobacteriales_Haloferacaceae_Halobellus_uncultured archaeon_000002901	Silt	-0.684
Bacteria_Proteobacteria_Deltaproteobacteria_Desulfuromonadales_Geobacteraceae_Geoalkalibacter_uncultured bacterium_000010724	Silt	-0.715
Bacteria_Bacteroidetes_Bacteroidia_Flavobacteriales_Flavobacteriaceae_Gramella_uncultured Gramella sp._000022419	Silt	0.739
Bacteria_Proteobacteria_Gammaproteobacteria_uncultured_uncultured bacterium_uncultured bacterium_uncultured bacterium_000023096	Silt	-0.655
Bacteria_Bacteroidetes_Bacteroidia_Cytophagales_Cyclobacteriaceae_uncultured_uncultured bacterium_000015034	Silt	0.718
Bacteria_Spirochaetes_Spirochaetia_Spirochaetales_Spirochaetaceae_Spirochaeta 2_uncultured organism_000018181	Silt	-0.748
Bacteria_Proteobacteria_Gammaproteobacteria_Ectothiorhodospirales_Ectothiorhodospiraceae_Halofilum_uncultured gamma proteobacterium_000019982	Silt	-0.672
Bacteria_Deinococcus-Thermus_Deinococci_Deinococcales_Trueperaceae_Truepera_uncultured bacterium_000020808	Silt	0.737
Bacteria_Actinobacteria_Actinobacteria_Frankiales_Sporichthyaceae_uncultured_uncultured actinobacterium_000000448	Silt	0.69
Bacteria_Proteobacteria_Gammaproteobacteria_Ectothiorhodospirales_Ectothiorhodospiraceae_Halofilum_uncultured gamma proteobacterium_000019847	Silt	-0.749
Bacteria_Actinobacteria_Rubrobacteria_Rubrobacterales_Rubrobacteriaceae_Rubrobacter_uncultured actinobacterium_000016415	Silt	0.727
Bacteria_Rhodothermaeota_Rhodothermia_Rhodothermales_Rhodothermaceae_uncultured_uncultured bacterium_000000209	Silt	0.696
Bacteria_Proteobacteria_Gammaproteobacteria_Oceanospirillales_Saccharospirillaceae_Bermanella_Bermanella marisrubri_000003756	Silt	0.706
Bacteria_Planctomycetes_Phycisphaerae_Phycisphaerales_Phycisphaeraceae_uncultured_uncultured organism_000015516	Silt	-0.708
Bacteria_Bacteroidetes_Bacteroidia_Flavobacteriales_Cryomorphaceae_Owenweeksia_uncultured Flavobacteriales bacterium_000022429	Silt	0.735
Bacteria_Bacteroidetes_Bacteroidia_Chitinophagales_Saprospiraceae_uncultured_uncultured bacterium_000008095	Silt	0.728
Archaea_Euryarchaeota_Halobacteria_Halobacteriales_Halomicrobiaceae_Halapricum_uncultured archaeon_000023716	Silt	-0.718
Bacteria_Proteobacteria_Gammaproteobacteria_Thiohalorhabdales_Thiohalorhabdaceae_Methylohalomonas_uncultured bacterium_000023182	Silt	-0.705
Bacteria_Bacteroidetes_Bacteroidia_Flavobacteriales_Flavobacteriaceae_Salinimicrobium_uncultured Salegentibacter sp._000022370	Silt	0.732
Bacteria_Actinobacteria_Actinobacteria_Propionibacteriales_Propionibacteriaceae_uncultured_uncultured actinobacterium_000008665	Silt	0.752
Bacteria_Bacteroidetes_Bacteroidia_Flavobacteriales_Flavobacteriaceae_Zunongwangia_Zunongwangia sp. BG-8-R4_000000333	Silt	0.727
Bacteria_Bacteroidetes_Bacteroidia_Flavobacteriales_Flavobacteriaceae_Salinimicrobium_uncultured Salinimicrobium sp._000022437	Silt	0.734
Bacteria_Proteobacteria_Alphaproteobacteria_Caulobacterales_Hyphomonadaceae_Henriciella_Caulobacteraceae bacterium MOLA 378_000004975	Silt	0.736
Bacteria_Bacteroidetes_Bacteroidia_Flavobacteriales_Flavobacteriaceae_Salinimicrobium_uncultured bacterium_000014097	Silt	0.665
Archaea_Euryarchaeota_Halobacteria_Halobacteriales_Haloferacaceae_A07HB70_uncultured Halobacteriales archaeon_000018752	Silt	0.733
Bacteria_Rhodothermaeota_Rhodothermia_Rhodothermales_Rhodothermaceae_uncultured_uncultured bacterium_000015890	Silt	0.736
Archaea_Euryarchaeota_Halobacteria_Halobacteriales_Halomicrobiaceae_uncultured_uncultured archaeon_000023352	Silt	-0.742
Bacteria_Bacteroidetes_Bacteroidia_Chitinophagales_Saprospiraceae_Lewinella_Lewinella marina_000013689	Silt	0.673
Bacteria_Actinobacteria_Actinobacteria_Frankiales_Geodermatophilaceae_Blastococcus_uncultured Blastococcus sp._000014221	Silt	0.677
Bacteria_Epsilonbacteraeota_Campylobacteria_Campylobacterales_Arcobacteraceae_Arcobacter_uncultured bacterium_000001093	Silt	-0.703
Bacteria_Proteobacteria_Gammaproteobacteria_Ectothiorhodospirales_Thioalkalispiraceae_Thiohalophilus_uncultured gamma proteobacterium_000016469	Silt	-0.712
Bacteria_Bacteroidetes_Bacteroidia_Flavobacteriales_Flavobacteriaceae_Zunongwangia_Zunongwangia sp. CPA-58_000022460	Silt	0.698
Bacteria_Bacteroidetes_Bacteroidia_Flavobacteriales_Flavobacteriaceae_Gramella_uncultured Gramella sp._000022421	Silt	0.728
Bacteria_Proteobacteria_Deltaproteobacteria_Bradymonadales_Bradymonadaceae_uncultured gamma proteobacterium_uncultured gamma proteobacterium_000016226	Silt	0.734
Bacteria_Bacteroidetes_Bacteroidia_Chitinophagales_Saprospiraceae_Lewinella_Lewinella sp. HME9321_000013692	Silt	0.714
Bacteria_Proteobacteria_Gammaproteobacteria_Nitrococcales_Nitrococcaceae_Halopeptonella_Spiribacter sp._000020624	Silt	-0.729
Bacteria_Proteobacteria_Gammaproteobacteria_Ectothiorhodospirales_Ectothiorhodospiraceae_Halofilum_uncultured bacterium_000024301	Silt	-0.721
Bacteria_Proteobacteria_Alphaproteobacteria_Rhodobacterales_Rhodobacteraceae_uncultured_uncultured alpha proteobacterium_000016718	Silt	0.671
Archaea_Nanohaloarchaeota_Woesearchaeia_uncultured euryarchaeote_uncultured euryarchaeote_uncultured euryarchaeote_uncultured euryarchaeote_000009496	Silt	-0.66
Bacteria_Proteobacteria_Deltaproteobacteria_Bradymonadales_Bradymonadaceae_uncultured bacterium_uncultured bacterium_000002364	Silt	0.664
Bacteria_Rhodothermaeota_Rhodothermia_Rhodothermales_Rhodothermaceae_uncultured_uncultured Bacteroidetes bacterium_000009168	Silt	0.733
Archaea_Euryarchaeota_Halobacteria_Halobacteriales_Haloferacaceae_uncultured_uncultured archaeon_000009577	Silt	0.661
Bacteria_Proteobacteria_Deltaproteobacteria_Bdellovibrionales_Bacteriovoracaceae_Peredibacter_uncultured delta proteobacterium_000010134	Silt	0.7
Bacteria_Actinobacteria_Actinobacteria_Frankiales_Geodermatophilaceae_Blastococcus_Blastococcus saxobsidens_000008293	Silt	0.66
Bacteria_Proteobacteria_Alphaproteobacteria_Rhodobacterales_Rhodobacteraceae_uncultured_uncultured alpha proteobacterium_000005154	Silt	0.676
Archaea_Euryarchaeota_Halobacteria_Halobacteriales_Halomicrobiaceae_Halomarina_uncultured archaeon_000021554	Silt	0.733
Bacteria_Proteobacteria_Alphaproteobacteria_Caulobacterales_Parvularculaceae_Parvularcula_Parvularcula lutaonensis_000004925	Silt	0.674
Bacteria_Proteobacteria_Alphaproteobacteria_Caulobacterales_Hyphomonadaceae_uncultured_uncultured bacterium_000015943	Silt	0.659
Bacteria_Deinococcus-Thermus_Deinococci_Deinococcales_Trueperaceae_Truepera_uncultured bacterium_000003659	Silt	-0.672
Bacteria_Proteobacteria_Gammaproteobacteria_Thiohalorhabdales_Thiohalorhabdaceae_uncultured_uncultured bacterium_000017594	Silt	0.701
Bacteria_Proteobacteria_Alphaproteobacteria_Rhodobacterales_Rhodobacteraceae_Tranquillimonas_uncultured alpha proteobacterium_000019579	Silt	0.737
Archaea_Euryarchaeota_Halobacteria_Halobacteriales_Halomicrobiaceae_Candidatus Halobonum_uncultured archaeon_000021845	Silt	-0.697
Bacteria_Balneolaeota_Balneolia_Balneolales_Balneolaceae_Bacteroidetes bacterium MO48_Bacteroidetes bacterium MO48_000018017	Silt	-0.756
Bacteria_Bacteroidetes_Bacteroidia_Cytophagales_Cyclobacteriaceae_uncultured_uncultured Bacteroidetes bacterium_000014394	Silt	0.737
Bacteria_Proteobacteria_Deltaproteobacteria_Desulfuromonadales_Desulfuromonadaceae_Desulfuromusa_bioreactor metagenome_000005478	Silt	0.725
Archaea_Euryarchaeota_Halobacteria_Halobacteriales_Halomicrobiaceae_Natronomonas_uncultured Halobacteria archaeon_000022570	Silt	-0.701
Archaea_Euryarchaeota_Halobacteria_Halobacteriales_Halomicrobiaceae_Halomicroarcula_uncultured Haloarcula sp._000024030	Silt	-0.671
Archaea_Euryarchaeota_Halobacteria_Halobacteriales_Halomicrobiaceae_Natronomonas_uncultured archaeon_000025047	Silt	-0.731
Bacteria_Proteobacteria_Alphaproteobacteria_Sphingomonadales_Sphingomonadaceae_Altererythrobacter_uncultured bacterium_000004260	Silt	0.728
Bacteria_Bacteroidetes_Bacteroidia_Flavobacteriales_Flavobacteriaceae_Gramella_uncultured bacterium_000017915	Silt	0.701
Bacteria_Planctomycetes_Phycisphaerae_Tepidisphaerales_uncultured Planctomycetales bacterium_uncultured Planctomycetales bacterium_uncultured Planctomycetales bacterium_000013071	Silt	0.702
Bacteria_Proteobacteria_Alphaproteobacteria_Caulobacterales_Parvularculaceae_Parvularcula_uncultured proteobacterium_000022092	Silt	0.738
Bacteria_Proteobacteria_Alphaproteobacteria_Caulobacterales_Hyphomonadaceae_uncultured_uncultured bacterium_000015945	Silt	0.67
Archaea_Euryarchaeota_Halobacteria_Halobacteriales_Halomicrobiaceae_uncultured_uncultured haloarchaeon_000023420	Silt	-0.682
Archaea_Euryarchaeota_Halobacteria_Halobacteriales_Halomicrobiaceae_Halorientalis_uncultured archaeon_000022715	Silt	0.725
Bacteria_Spirochaetes_Spirochaetia_Spirochaetales_Spirochaetaceae_Spirochaeta 2_uncultured bacterium_000023332	Silt	-0.721
Archaea_Euryarchaeota_Halobacteria_Halobacteriales_Haloferacaceae_Salinigranum_uncultured Halobacteria archaeon_000013174	Silt	-0.682
Bacteria_Bacteroidetes_Bacteroidia_Cytophagales_Flammeovirgaceae_Luteivirga_uncultured Bacteroidetes bacterium_000006956	Silt	0.707
Bacteria_Bacteroidetes_Bacteroidia_Cytophagales_Cyclobacteriaceae_Catalinimonas_uncultured bacterium_000017380	Silt	0.694
Bacteria_Gemmatimonadetes_BD2-11 terrestrial group_uncultured bacterium_uncultured bacterium_uncultured bacterium_uncultured bacterium_000017315	Silt	0.655
Archaea_Euryarchaeota_Halobacteria_Halobacteriales_Haloferacaceae_Halobellus_Halobellus rarus_000021260	Silt	0.673
Archaea_Euryarchaeota_Halobacteria_Halobacteriales_Halomicrobiaceae_Candidatus Halobonum_uncultured archaeon_000024876	Silt	0.739
Archaea_Euryarchaeota_Halobacteria_Halobacteriales_Halomicrobiaceae_Halomarina_uncultured archaeon_000021555	Silt	0.718
Bacteria_Dadabacteria_Dadabacteriia_Dadabacteriales_uncultured bacterium_uncultured bacterium_uncultured bacterium_000020678	Silt	-0.796
Bacteria_Proteobacteria_Gammaproteobacteria_Cellvibrionales_Cellvibrionaceae_uncultured_Cellvibrionaceae bacterium 017_000020278	Silt	0.745
Archaea_Euryarchaeota_Halobacteria_Halobacteriales_Haloferacaceae_uncultured archaeon_uncultured archaeon_000013152	Silt	0.686
Archaea_Euryarchaeota_Halobacteria_Halobacteriales_Haloferacaceae_Halopelagius_uncultured archaeon_000013363	Silt	0.697
Bacteria_Deinococcus-Thermus_Deinococci_Deinococcales_Trueperaceae_Truepera_bacterium YC-ZSS-LKJ140_000004314	Silt	0.736
Bacteria_Proteobacteria_Alphaproteobacteria_Sphingomonadales_Sphingomonadaceae_Erythrobacter_uncultured bacterium_000019481	Silt	0.665
Bacteria_Proteobacteria_Alphaproteobacteria_Sphingomonadales_Sphingomonadaceae_Erythrobacter_Erythrobacter sp. HME6857_000017021	Silt	0.743
Bacteria_Bacteroidetes_Bacteroidia_Bacteroidales_Prolixibacteraceae_uncultured_uncultured organism_000014463	Silt	-0.752
Archaea_Euryarchaeota_Halobacteria_Halobacteriales_Halomicrobiaceae_Natronomonas_uncultured Halobacteriales archaeon_000014702	Silt	0.667
Bacteria_Deinococcus-Thermus_Deinococci_Deinococcales_Trueperaceae_Truepera_uncultured bacterium_000011760	Silt	0.72
Bacteria_Actinobacteria_Rubrobacteria_Rubrobacterales_Rubrobacteriaceae_Rubrobacter_uncultured actinobacterium_000016404	Silt	0.695
Bacteria_Proteobacteria_Gammaproteobacteria_Alteromonadales_Marinobacteraceae_Marinobacter_uncultured gamma proteobacterium_000020415	Silt	0.662
Bacteria_Actinobacteria_Acidimicrobiia_Actinomarinales_uncultured_uncultured bacterium_uncultured bacterium_000019668	Silt	0.673
Bacteria_Actinobacteria_Actinobacteria_Frankiales_Geodermatophilaceae_Geodermatophilus_uncultured bacterium_000008298	Silt	0.684
Bacteria_Balneolaeota_Balneolia_Balneolales_Balneolaceae_Bacteroidetes bacterium MO48_Bacteroidetes bacterium MO48_000006223	Silt	-0.724
Bacteria_Balneolaeota_Balneolia_Balneolales_Balneolaceae_Bacteroidetes bacterium MO48_Bacteroidetes bacterium MO48_000017993	Silt	-0.681
Bacteria_Balneolaeota_Balneolia_Balneolales_Balneolaceae_Bacteroidetes bacterium MO48_Bacteroidetes bacterium MO48_000023283	Silt	-0.734
Bacteria_Proteobacteria_Alphaproteobacteria_Rhodobacterales_Rhodobacteraceae_Tranquillimonas_uncultured alpha proteobacterium_000019580	Silt	0.672
Bacteria_Bacteroidetes_Bacteroidia_Flavobacteriales_Flavobacteriaceae_Gramella_uncultured Gramella sp._000022422	Silt	0.701
Archaea_Euryarchaeota_Halobacteria_Halobacteriales_Haloferacaceae_Natrinema_archaeon OC26_000004725	Silt	0.672
Bacteria_Proteobacteria_Alphaproteobacteria_Rickettsiales_SM2D12_uncultured bacterium_uncultured bacterium_000001104	Silt	0.687
Archaea_Euryarchaeota_Halobacteria_Halobacteriales_Haloferacaceae_uncultured_soda lake metagenome_000009560	Silt	0.702
Archaea_Euryarchaeota_Halobacteria_Halobacteriales_Haloferacaceae_uncultured_uncultured archaeon_000023767	Silt	-0.7
Bacteria_Proteobacteria_Gammaproteobacteria_Cellvibrionales_Porticoccaceae_Porticoccus_uncultured bacterium_000020241	Silt	0.735
Archaea_Euryarchaeota_Halobacteria_Halobacteriales_Halococcaceae_Halococcus_Halococcus sp. KeI-06_000000722	Silt	0.731
Bacteria_Actinobacteria_Actinobacteria_Micrococcales_Cellulomonadaceae_Actinotalea_Cellulomonas sp. A5-19_000014641	Silt	0.656
Bacteria_Bacteroidetes_Bacteroidia_Flavobacteriales_Flavobacteriaceae_Salinimicrobium_uncultured microorganism_000017894	Silt	0.665
Bacteria_Proteobacteria_Alphaproteobacteria_uncultured_uncultured organism_uncultured organism_uncultured organism_000003265	Silt	-0.656
Archaea_Nanohaloarchaeota_Nanohaloarchaeia_Nanohaloarchaeales_Nanohaloarchaeaceae_uncultured archaeon_uncultured archaeon_000016865	Silt	-0.675
Bacteria_Bacteroidetes_Bacteroidia_Flavobacteriales_Flavobacteriaceae_Gramella_Lutibacter sp. MGE_SAT_800_000013946	Silt	0.667
Bacteria_Verrucomicrobia_Verrucomicrobiae_Verrucomicrobiales_Rubritaleaceae_Luteolibacter_Luteolibacter algae_000016158	Silt	0.704
Bacteria_Proteobacteria_Alphaproteobacteria_Rhodobacterales_Rhodobacteraceae_Albimonas_uncultured alpha proteobacterium_000009789	Silt	0.668
Bacteria_Tenericutes_Mollicutes_Haloplasmatales_Haloplasmataceae_Haloplasma_uncultured organism_000015223	Silt	-0.697
Bacteria_Proteobacteria_Alphaproteobacteria_Rhizobiales_Rhizobiaceae_Oricola_Mesorhizobium sp. KYW12_000009777	Silt	0.687
Bacteria_Proteobacteria_Gammaproteobacteria_Cellvibrionales_Cellvibrionaceae_uncultured_uncultured bacterium_000003517	Silt	0.662
Bacteria_Gemmatimonadetes_BD2-11 terrestrial group_uncultured bacterium_uncultured bacterium_uncultured bacterium_uncultured bacterium_000022661	Silt	0.732
Bacteria_Firmicutes_Bacilli_Bacillales_Bacillaceae_Sediminibacillus_uncultured bacterium_000019999	Silt	0.666
Bacteria_Deinococcus-Thermus_Deinococci_Deinococcales_Trueperaceae_Truepera_uncultured bacterium_000011759	Silt	0.687
Archaea_Euryarchaeota_Halobacteria_Halobacteriales_Haloferacaceae_Halobellus_Halobellus rufus_000012602	Silt	0.702
Bacteria_Proteobacteria_Alphaproteobacteria_Rhodobacterales_Rhodobacteraceae_Jannaschia_Jannaschia sp. UDC482_000009894	Silt	0.723
Bacteria_Actinobacteria_Acidimicrobiia_Microtrichales_uncultured_uncultured bacterium_uncultured bacterium_000010074	Silt	0.703
Bacteria_Bacteroidetes_Bacteroidia_Flavobacteriales_Flavobacteriaceae_Gramella_Lutibacter sp. MGE_SAT_800_000022401	Silt	0.669
Bacteria_Verrucomicrobia_Verrucomicrobiae_Verrucomicrobiales_Rubritaleaceae_Haloferula_uncultured organism_000003853	Silt	0.677
Bacteria_Spirochaetes_Spirochaetia_Spirochaetales_Spirochaetaceae_Spirochaeta 2_uncultured organism_000014723	Silt	-0.699
Bacteria_Bacteroidetes_Bacteroidia_Cytophagales_Cyclobacteriaceae_uncultured_uncultured Bacteroidetes bacterium_000017410	Silt	0.692
Bacteria_Bacteroidetes_Bacteroidia_Flavobacteriales_Flavobacteriaceae_Salinimicrobium_uncultured bacterium_000014095	Silt	0.67
Bacteria_Bacteroidetes_Bacteroidia_Flavobacteriales_Flavobacteriaceae_Sediminicola_uncultured Flavobacteriaceae bacterium_000000378	Silt	0.665
Bacteria_Bacteroidetes_Bacteroidia_Flavobacteriales_Flavobacteriaceae_Salegentibacter_Salegentibacter chungangensis_000022454	Silt	0.658
Bacteria_Proteobacteria_Alphaproteobacteria_Rhizobiales_Methyloligellaceae_Methyloceanibacter_uncultured bacterium_000017922	Silt	0.732
Bacteria_Balneolaeota_Balneolia_Balneolales_Balneolaceae_Bacteroidetes bacterium MO48_Bacteroidetes bacterium MO48_000023290	Silt	-0.689
Bacteria_Spirochaetes_Spirochaetia_Spirochaetales_Spirochaetaceae_Spirochaeta 2_uncultured organism_000014740	Silt	-0.677
Bacteria_Actinobacteria_Nitriliruptoria_Euzebyales_Euzebyaceae_uncultured_uncultured bacterium_000006951	Silt	0.705
Bacteria_Proteobacteria_Alphaproteobacteria_Sphingomonadales_Sphingomonadaceae_Altererythrobacter_uncultured bacterium_000024241	Silt	0.66
Archaea_Euryarchaeota_Halobacteria_Halobacteriales_Halomicrobiaceae_Candidatus Halobonum_uncultured archaeon_000024829	Silt	0.736
Bacteria_Actinobacteria_Acidimicrobiia_Microtrichales_uncultured_uncultured bacterium_uncultured bacterium_000019623	Silt	0.728
Bacteria_Actinobacteria_Thermoleophilia_Solirubrobacterales_67-14_uncultured actinobacterium_uncultured actinobacterium_000017334	Silt	0.679
Bacteria_Proteobacteria_Deltaproteobacteria_Bradymonadales_Bradymonadaceae_uncultured microorganism_uncultured microorganism_000023037	Silt	0.686
Bacteria_Proteobacteria_Alphaproteobacteria_Rhodobacterales_Rhodobacteraceae_Albimonas_Albimonas pacifica_000016736	Silt	0.666
Bacteria_Bacteroidetes_Bacteroidia_Flavobacteriales_Flavobacteriaceae_Gramella_Gramella sp. c12-37_000017920	Silt	0.726
Archaea_Euryarchaeota_Halobacteria_Halobacteriales_Haloferacaceae_uncultured archaeon_uncultured archaeon_000013179	Silt	0.666
Bacteria_Proteobacteria_Alphaproteobacteria_Sphingomonadales_Sphingomonadaceae_Croceicoccus_Croceicoccus marinus_000005096	Silt	0.668
Bacteria_Proteobacteria_Gammaproteobacteria_Cellvibrionales_Porticoccaceae_Porticoccus_uncultured bacterium_000020242	Silt	-0.66
Bacteria_Actinobacteria_Actinobacteria_Corynebacteriales_Mycobacteriaceae_Mycobacterium_Mycobacterium sp._000014213	Silt	0.662
Bacteria_Proteobacteria_Alphaproteobacteria_Rhodobacterales_Rhodobacteraceae_uncultured_uncultured bacterium_000025292	Silt	-0.663
Bacteria_Patescibacteria_Parcubacteria_Candidatus Campbellbacteria_uncultured bacterium_uncultured bacterium_uncultured bacterium_000016241	Silt	-0.664
Bacteria_Verrucomicrobia_Verrucomicrobiae_Verrucomicrobiales_Rubritaleaceae_Luteolibacter_uncultured bacterium_000016157	Silt	0.662
Bacteria_Gemmatimonadetes_BD2-11 terrestrial group_uncultured bacterium_uncultured bacterium_uncultured bacterium_uncultured bacterium_000002769	Silt	0.679
Bacteria_Bacteroidetes_Bacteroidia_Sphingobacteriales_FFCH9454_uncultured Bacteroidetes bacterium_uncultured Bacteroidetes bacterium_000017016	Silt	0.718
Bacteria_Actinobacteria_Actinobacteria_Corynebacteriales_Mycobacteriaceae_Mycobacterium_uncultured bacterium_000014203	Silt	0.676
Archaea_Euryarchaeota_Halobacteria_Halobacteriales_Halomicrobiaceae_Halomarina_Halobacteriaceae archaeon ZS-57-S_000016536	Silt	0.689
Archaea_Euryarchaeota_Halobacteria_Halobacteriales_Halomicrobiaceae_Halomarina_uncultured archaeon_000021556	Silt	0.661
Bacteria_Proteobacteria_Gammaproteobacteria_Alteromonadales_Marinobacteraceae_Marinobacter_Marinobacter sp. 908172_000020697	Silt	0.71
Bacteria_Proteobacteria_Alphaproteobacteria_Tistrellales_Geminicoccaceae_uncultured_uncultured bacterium_000016045	Silt	0.661
Archaea_Euryarchaeota_Halobacteria_Halobacteriales_Haloferacaceae_Halopelagius_uncultured archaeon_000024931	Silt	0.667
Bacteria_Proteobacteria_Gammaproteobacteria_Francisellales_Francisellaceae_uncultured_uncultured bacterium_000020307	Silt	-0.663
Archaea_Euryarchaeota_Halobacteria_Halobacteriales_Halomicrobiaceae_Natronomonas_uncultured archaeon_000025028	Silt	0.697
Bacteria_Proteobacteria_Alphaproteobacteria_Rhodobacterales_Rhodobacteraceae_Actibacterium_uncultured bacterium_000019577	Silt	0.678
Bacteria_Proteobacteria_Gammaproteobacteria_Nitrosococcales_Methylophagaceae_uncultured_uncultured bacterium_000003336	Silt	0.708
Bacteria_Bacteroidetes_Bacteroidia_Cytophagales_Cyclobacteriaceae_uncultured_uncultured Bacteroidetes bacterium_000022619	Silt	0.671
Bacteria_Bacteroidetes_Bacteroidia_Flavobacteriales_Flavobacteriaceae_Gramella_Gramella sp. MAR_2010_102_000025002	Silt	0.725
Archaea_Euryarchaeota_Halobacteria_Halobacteriales_Haloferacaceae_Halopelagius_uncultured archaeon_000024933	Silt	0.699
Bacteria_Proteobacteria_Alphaproteobacteria_Rhodovibrionales_Kiloniellaceae_Limibacillus_uncultured bacterium_000024379	EC1:5	-0.658
Archaea_Euryarchaeota_Halobacteria_Halobacteriales_Halomicrobiaceae_Halapricum_Halobacteriaceae archaeon CBA1109_000024595	EC1:5	0.66
Archaea_Euryarchaeota_Halobacteria_Halobacteriales_Halomicrobiaceae_Halapricum_uncultured Halosimplex sp._000021980	S	0.683
Bacteria_Proteobacteria_Alphaproteobacteria_Rhodovibrionales_Kiloniellaceae_Limibacillus_uncultured bacterium_000024379	S	-0.665
Archaea_Euryarchaeota_Halobacteria_Halobacteriales_Halomicrobiaceae_Halomicroarcula_uncultured archaeon_000019197	K	0.667
Archaea_Euryarchaeota_Halobacteria_Halobacteriales_Halomicrobiaceae_Halapricum_Halobacteriaceae archaeon CBA1109_000021607	K	0.692
Bacteria_Rhodothermaeota_Rhodothermia_Rhodothermales_Rhodothermaceae_uncultured_uncultured bacterium_000002270	K	0.693
Bacteria_Balneolaeota_Balneolia_Balneolales_Balneolaceae_uncultured_Gracilimonas sp. HME9599_000022252	Ca	-0.667
Bacteria_Proteobacteria_Alphaproteobacteria_Rhodovibrionales_Kiloniellaceae_Limibacillus_uncultured bacterium_000024379	Ca	-0.662
Bacteria_Cyanobacteria_Oxyphotobacteria_Phormidesmiales_Nodosilineaceae_uncultured_uncultured bacterium_000016551	Na	-0.655
Bacteria_Proteobacteria_Gammaproteobacteria_Alteromonadales_Shewanellaceae_Shewanella_Shewanella sp. 198_000019260	Na	-0.685
Bacteria_Balneolaeota_Balneolia_Balneolales_Balneolaceae_uncultured_uncultured Bacteroidetes bacterium_000002492	Na	-0.656
Bacteria_Proteobacteria_Alphaproteobacteria_Rhodovibrionales_Kiloniellaceae_Limibacillus_uncultured bacterium_000024379	Sulfate	-0.661
Bacteria_Proteobacteria_Gammaproteobacteria_Alteromonadales_Shewanellaceae_Shewanella_Shewanella sp. 198_000019260	Chloride	-0.654
Bacteria_Balneolaeota_Balneolia_Balneolales_Balneolaceae_Bacteroidetes bacterium MO48_Bacteroidetes bacterium MO48_000025117	P	0.745
Bacteria_Balneolaeota_Balneolia_Balneolales_Balneolaceae_uncultured_Gracilimonas sp. HME9573_000023329	P	0.66
Archaea_Euryarchaeota_Halobacteria_Halobacteriales_Haloferacaceae_Salinigranum_uncultured Halobacteria archaeon_000024714	P	0.716
Bacteria_Deinococcus-Thermus_Deinococci_Deinococcales_Trueperaceae_Truepera_bacterium YC-ZSS-LKJ140_000015975	P	0.679
Archaea_Euryarchaeota_Halobacteria_Halobacteriales_Haloferacaceae_Halonotius_uncultured archaeon_000013282	P	0.71
Archaea_Euryarchaeota_Halobacteria_Halobacteriales_Haloferacaceae_Salinigranum_uncultured archaeon_000024678	P	0.69
Archaea_Euryarchaeota_Halobacteria_Halobacteriales_Haloferacaceae_Halobellus_uncultured archaeon_000002901	P	0.674
Bacteria_Proteobacteria_Deltaproteobacteria_Desulfuromonadales_Geobacteraceae_Geoalkalibacter_uncultured bacterium_000010724	P	0.656
Archaea_Euryarchaeota_Halobacteria_Halobacteriales_Haloferacaceae_Halohasta_Haloferax prahovense_000017174	P	0.706
Archaea_Euryarchaeota_Halobacteria_Halobacteriales_Haloferacaceae_Salinigranum_uncultured Halobacteria archaeon_000024697	P	0.718
Bacteria_Spirochaetes_Spirochaetia_Spirochaetales_Spirochaetaceae_Spirochaeta 2_uncultured organism_000018181	P	0.665
Archaea_Euryarchaeota_Halobacteria_Halobacteriales_Haloferacaceae_Haloplanus_Haloplanus sp. LZ_23S87_000018913	P	0.703
Archaea_Euryarchaeota_Halobacteria_Halobacteriales_Haloferacaceae_Salinigranum_uncultured archaeon_000021782	P	0.722
Bacteria_Proteobacteria_Alphaproteobacteria_Rhizobiales_Methyloligellaceae_Methyloceanibacter_uncultured bacterium_000017923	P	-0.672
Archaea_Euryarchaeota_Halobacteria_Halobacteriales_Haloferacaceae_Salinigranum_uncultured Halobacteria archaeon_000021987	P	0.71
Archaea_Euryarchaeota_Halobacteria_Halobacteriales_Haloferacaceae_Salinigranum_uncultured Halobacteria archaeon_000021737	P	0.703
Bacteria_Proteobacteria_Gammaproteobacteria_Ectothiorhodospirales_Ectothiorhodospiraceae_Halofilum_uncultured bacterium_000024301	P	0.695
Bacteria_Rhodothermaeota_Rhodothermia_Rhodothermales_Rhodothermaceae_Salinibacter_uncultured bacterium_000023523	P	0.743
Archaea_Euryarchaeota_Halobacteria_Halobacteriales_Haloferacaceae_Salinigranum_uncultured Halobacteria archaeon_000013174	P	0.705
Archaea_Euryarchaeota_Halobacteria_Halobacteriales_Halomicrobiaceae_uncultured_uncultured haloarchaeon_000018367	P	0.664
Archaea_Euryarchaeota_Halobacteria_Halobacteriales_Halomicrobiaceae_Halomicroarcula_uncultured Haloarcula sp._000025257	P	0.744
Archaea_Euryarchaeota_Halobacteria_Halobacteriales_Haloferacaceae_Salinigranum_uncultured archaeon_000013354	P	0.67
Bacteria_Balneolaeota_Balneolia_Balneolales_Balneolaceae_Bacteroidetes bacterium MO48_Bacteroidetes bacterium MO48_000017993	P	0.72
Bacteria_Balneolaeota_Balneolia_Balneolales_Balneolaceae_Bacteroidetes bacterium MO48_Bacteroidetes bacterium MO48_000025118	P	0.713
Archaea_Euryarchaeota_Halobacteria_Halobacteriales_Haloferacaceae_Salinigranum_uncultured Halobacteria archaeon_000024896	P	0.68
Archaea_Euryarchaeota_Halobacteria_Halobacteriales_Halomicrobiaceae_Halomarina_Halomarina sp. TRM46053_000015569	P	0.684
Archaea_Euryarchaeota_Halobacteria_Halobacteriales_Haloferacaceae_Salinigranum_Halobacteriaceae archaeon ZS-5_000024775	P	0.743
Bacteria_Balneolaeota_Balneolia_Balneolales_Balneolaceae_Bacteroidetes bacterium MO48_Bacteroidetes bacterium MO48_000012563	P	0.682
Archaea_Nanohaloarchaeota_Woesearchaeia_uncultured euryarchaeote_uncultured euryarchaeote_uncultured euryarchaeote_uncultured euryarchaeote_000002919	P	0.687
Archaea_Euryarchaeota_Halobacteria_Halobacteriales_Halomicrobiaceae_Natronomonas_uncultured archaeon_000019084	P	0.655
Bacteria_Gemmatimonadetes_BD2-11 terrestrial group_uncultured bacterium_uncultured bacterium_uncultured bacterium_uncultured bacterium_000005678	Cu	-0.654
Bacteria_Balneolaeota_Balneolia_Balneolales_Balneolaceae_uncultured_uncultured Bacteroidetes bacterium_000002492	Cu	-0.677
Archaea_Euryarchaeota_Halobacteria_Halobacteriales_Halomicrobiaceae_Natronomonas_uncultured archaeon_000022741	Fe	0.677
Bacteria_Bacteroidetes_Bacteroidia_Cytophagales_Cyclobacteriaceae_uncultured_Cesiribacter sp. JJ021_000014948	Fe	0.762
Bacteria_Bacteroidetes_Bacteroidia_Flavobacteriales_Cryomorphaceae_Owenweeksia_uncultured Flavobacteriales bacterium_000013971	Fe	0.724
Archaea_Euryarchaeota_Halobacteria_Halobacteriales_Haloferacaceae_Salinigranum_uncultured Halobacteria archaeon_000021729	Fe	-0.684
Bacteria_Bacteroidetes_Bacteroidia_Cytophagales_Cyclobacteriaceae_Catalinimonas_uncultured organism_000017351	Fe	0.732
Archaea_Euryarchaeota_Halobacteria_Halobacteriales_Halomicrobiaceae_Halomicrobium_Halomicrobium sp. HArcht3-3_000010675	Fe	-0.659
Bacteria_Proteobacteria_Gammaproteobacteria_Oceanospirillales_Halomonadaceae_Halomonas_uncultured bacterium_000015940	Fe	0.718
Bacteria_Proteobacteria_Alphaproteobacteria_Rhodobacterales_Rhodobacteraceae_uncultured_uncultured alpha proteobacterium_000020181	Fe	0.706
Bacteria_Bacteroidetes_Bacteroidia_Cytophagales_Cyclobacteriaceae_Marinoscillum_uncultured Marinoscillum sp._000006950	Fe	0.662
Bacteria_Bacteroidetes_Bacteroidia_Cytophagales_Cyclobacteriaceae_Imperialibacter_uncultured organism_000001447	Fe	0.743
Bacteria_Proteobacteria_Alphaproteobacteria_Rhodobacterales_Rhodobacteraceae_uncultured_uncultured Rhodobacteraceae bacterium_000024146	Fe	0.74
Bacteria_Proteobacteria_Alphaproteobacteria_Caulobacterales_Hyphomonadaceae_uncultured_uncultured bacterium_000015945	Fe	0.737
Archaea_Euryarchaeota_Halobacteria_Halobacteriales_Halomicrobiaceae_Halapricum_uncultured Halosimplex sp._000025365	Fe	-0.698
Bacteria_Deinococcus-Thermus_Deinococci_Deinococcales_Trueperaceae_Truepera_uncultured bacterium_000011760	Fe	0.677
Bacteria_Proteobacteria_Alphaproteobacteria_Rhodobacterales_Rhodobacteraceae_Donghicola_uncultured organism_000019348	Fe	0.736
Bacteria_Rhodothermaeota_Rhodothermia_Rhodothermales_Rhodothermaceae_uncultured_uncultured bacterium_000004070	Fe	0.704
Bacteria_Bacteroidetes_Bacteroidia_Cytophagales_Cyclobacteriaceae_Tunicatimonas_bacterium CUA-287_000015067	Fe	0.753
Bacteria_Rhodothermaeota_Rhodothermia_Rhodothermales_Rhodothermaceae_uncultured_uncultured Cytophaga sp._000017942	Fe	0.66
Bacteria_Actinobacteria_Nitriliruptoria_Nitriliruptorales_Nitriliruptoraceae_uncultured bacterium_uncultured bacterium_000024493	Fe	0.676
Bacteria_Proteobacteria_Gammaproteobacteria_KI89A clade_uncultured bacterium_uncultured bacterium_uncultured bacterium_000024479	Fe	0.691
Archaea_Euryarchaeota_Halobacteria_Halobacteriales_Halomicrobiaceae_Natronomonas_uncultured archaeon_000022551	Fe	0.692
Bacteria_Proteobacteria_Alphaproteobacteria_Rhizobiales_Methyloligellaceae_Methyloceanibacter_Methyloceanibacter superfactus_000014076	Fe	0.694
Archaea_Euryarchaeota_Halobacteria_Halobacteriales_Halomicrobiaceae_Natronomonas_uncultured archaeon_000022741	Al	0.667
Bacteria_Bacteroidetes_Bacteroidia_Flavobacteriales_Flavobacteriaceae_Salinimicrobium_uncultured Salegentibacter sp._000022352	Al	0.741
Bacteria_Bacteroidetes_Bacteroidia_Flavobacteriales_Flavobacteriaceae_Gramella_Lutibacter sp. MGE_SAT_800_000025001	Al	0.733
Bacteria_Bacteroidetes_Bacteroidia_Flavobacteriales_Flavobacteriaceae_Salinimicrobium_uncultured Salinimicrobium sp._000022436	Al	0.736
Bacteria_Bacteroidetes_Bacteroidia_Cytophagales_Cyclobacteriaceae_uncultured_uncultured Bacteroidetes bacterium_000025030	Al	0.744
Bacteria_Bacteroidetes_Bacteroidia_Cytophagales_Flammeovirgaceae_Luteivirga_uncultured Bacteroidetes bacterium_000006943	Al	0.743
Bacteria_Deinococcus-Thermus_Deinococci_Deinococcales_Trueperaceae_Truepera_uncultured Thermus/Deinococcus group bacterium_000020821	Al	0.734
Bacteria_Bacteroidetes_Bacteroidia_Flavobacteriales_Flavobacteriaceae_Salinimicrobium_uncultured Salegentibacter sp._000013880	Al	0.727
Bacteria_Proteobacteria_Alphaproteobacteria_Sphingomonadales_Sphingomonadaceae_uncultured_alpha proteobacterium JLT2012_000009866	Al	0.679
Bacteria_Bacteroidetes_Bacteroidia_Flavobacteriales_Flavobacteriaceae_Salinimicrobium_uncultured Bacteroidetes bacterium_000017893	Al	0.739
Bacteria_Proteobacteria_Alphaproteobacteria_Sphingomonadales_Sphingomonadaceae_Erythrobacter_Erythrobacter sp. KMU-34_000016784	Al	0.738
Bacteria_Bacteroidetes_Bacteroidia_Cytophagales_Cyclobacteriaceae_uncultured_uncultured Bacteroidetes bacterium_000000777	Al	0.726
Bacteria_Proteobacteria_Gammaproteobacteria_Alteromonadales_Idiomarinaceae_Idiomarina_uncultured Idiomarina sp._000020542	Al	0.773
Bacteria_Proteobacteria_Alphaproteobacteria_Sphingomonadales_Sphingomonadaceae_Altererythrobacter_Altererythrobacter xiamenensis_000016642	Al	0.739
Bacteria_Balneolaeota_Balneolia_Balneolales_Balneolaceae_uncultured_uncultured bacterium_000013776	Al	0.758
Bacteria_Actinobacteria_Rubrobacteria_Rubrobacterales_Rubrobacteriaceae_Rubrobacter_uncultured actinobacterium_000004301	Al	0.736
Bacteria_Proteobacteria_Alphaproteobacteria_Rhodobacterales_Rhodobacteraceae_Tropicimonas_uncultured bacterium_000019561	Al	0.694
Bacteria_Bacteroidetes_Bacteroidia_Flavobacteriales_Flavobacteriaceae_Gramella_uncultured Gramella sp._000022419	Al	0.731
Bacteria_Balneolaeota_Balneolia_Balneolales_Balneolaceae_Gracilimonas_uncultured bacterium_000014545	Al	0.7
Bacteria_Bacteroidetes_Bacteroidia_Cytophagales_Cyclobacteriaceae_uncultured_uncultured bacterium_000015034	Al	0.749
Bacteria_Deinococcus-Thermus_Deinococci_Deinococcales_Trueperaceae_Truepera_uncultured bacterium_000020808	Al	0.734
Bacteria_Actinobacteria_Actinobacteria_Frankiales_Sporichthyaceae_uncultured_uncultured actinobacterium_000000448	Al	0.756
Bacteria_Actinobacteria_Rubrobacteria_Rubrobacterales_Rubrobacteriaceae_Rubrobacter_uncultured actinobacterium_000016415	Al	0.743
Bacteria_Rhodothermaeota_Rhodothermia_Rhodothermales_Rhodothermaceae_uncultured_uncultured bacterium_000000209	Al	0.694
Bacteria_Proteobacteria_Gammaproteobacteria_Oceanospirillales_Saccharospirillaceae_Bermanella_Bermanella marisrubri_000003756	Al	0.682
Bacteria_Bacteroidetes_Bacteroidia_Flavobacteriales_Cryomorphaceae_Owenweeksia_uncultured Flavobacteriales bacterium_000022429	Al	0.738
Bacteria_Proteobacteria_Alphaproteobacteria_Rhizobiales_Methyloligellaceae_Methyloceanibacter_uncultured bacterium_000017923	Al	0.683
Bacteria_Bacteroidetes_Bacteroidia_Chitinophagales_Saprospiraceae_uncultured_uncultured bacterium_000008095	Al	0.737
Bacteria_Bacteroidetes_Bacteroidia_Flavobacteriales_Flavobacteriaceae_Salinimicrobium_uncultured Salegentibacter sp._000022370	Al	0.738
Bacteria_Chloroflexi_Gitt-GS-136_uncultured bacterium_uncultured bacterium_uncultured bacterium_uncultured bacterium_000006303	Al	0.736
Bacteria_Actinobacteria_Actinobacteria_Propionibacteriales_Propionibacteriaceae_uncultured_uncultured actinobacterium_000008665	Al	0.673
Bacteria_Rhodothermaeota_Rhodothermia_Rhodothermales_Rhodothermaceae_Salinibacter_uncultured bacterium_000023556	Al	0.749
Bacteria_Bacteroidetes_Bacteroidia_Flavobacteriales_Flavobacteriaceae_Zunongwangia_Zunongwangia sp. BG-8-R4_000000333	Al	0.677
Bacteria_Bacteroidetes_Bacteroidia_Flavobacteriales_Flavobacteriaceae_Salinimicrobium_uncultured Salinimicrobium sp._000022437	Al	0.733
Bacteria_Balneolaeota_Balneolia_Balneolales_Balneolaceae_uncultured_uncultured Bacteroidetes bacterium_000022957	Al	0.679
Bacteria_Proteobacteria_Alphaproteobacteria_Caulobacterales_Hyphomonadaceae_Henriciella_Caulobacteraceae bacterium MOLA 378_000004975	Al	0.736
Archaea_Euryarchaeota_Halobacteria_Halobacteriales_Haloferacaceae_A07HB70_uncultured Halobacteriales archaeon_000018752	Al	0.729
Bacteria_Rhodothermaeota_Rhodothermia_Rhodothermales_Rhodothermaceae_uncultured_uncultured bacterium_000015890	Al	0.735
Bacteria_Bacteroidetes_Bacteroidia_Chitinophagales_Saprospiraceae_Lewinella_Lewinella marina_000013689	Al	0.655
Bacteria_Bacteroidetes_Bacteroidia_Flavobacteriales_Flavobacteriaceae_Zunongwangia_Zunongwangia sp. CPA-58_000022460	Al	0.669
Bacteria_Bacteroidetes_Bacteroidia_Flavobacteriales_Flavobacteriaceae_Gramella_uncultured Gramella sp._000022421	Al	0.739
Bacteria_Proteobacteria_Deltaproteobacteria_Bradymonadales_Bradymonadaceae_uncultured gamma proteobacterium_uncultured gamma proteobacterium_000016226	Al	0.743
Bacteria_Bacteroidetes_Bacteroidia_Chitinophagales_Saprospiraceae_Lewinella_Lewinella sp. HME9321_000013692	Al	0.697
Bacteria_Bacteroidetes_Bacteroidia_Cytophagales_Cyclobacteriaceae_Marinoscillum_uncultured Marinoscillum sp._000006950	Al	0.665
Bacteria_Proteobacteria_Alphaproteobacteria_Rhodobacterales_Rhodobacteraceae_uncultured_uncultured alpha proteobacterium_000016718	Al	0.657
Bacteria_Proteobacteria_Deltaproteobacteria_Bradymonadales_uncultured bacterium_uncultured bacterium_uncultured bacterium_000000177	Al	0.707
Bacteria_Proteobacteria_Deltaproteobacteria_Bradymonadales_Bradymonadaceae_uncultured bacterium_uncultured bacterium_000002364	Al	0.665
Bacteria_Rhodothermaeota_Rhodothermia_Rhodothermales_Rhodothermaceae_uncultured_uncultured Bacteroidetes bacterium_000009168	Al	0.74
Bacteria_Proteobacteria_Deltaproteobacteria_Bdellovibrionales_Bacteriovoracaceae_Peredibacter_uncultured delta proteobacterium_000010134	Al	0.711
Bacteria_Proteobacteria_Alphaproteobacteria_Rhodobacterales_Rhodobacteraceae_uncultured_uncultured alpha proteobacterium_000005154	Al	0.672
Archaea_Euryarchaeota_Halobacteria_Halobacteriales_Haloferacaceae_Salinigranum_uncultured archaeon_000024727	Al	-0.669
Archaea_Euryarchaeota_Halobacteria_Halobacteriales_Halomicrobiaceae_Halomarina_uncultured archaeon_000021554	Al	0.735
Bacteria_Proteobacteria_Alphaproteobacteria_Caulobacterales_Parvularculaceae_Parvularcula_Parvularcula lutaonensis_000004925	Al	0.707
Bacteria_Balneolaeota_Balneolia_Balneolales_Balneolaceae_uncultured_uncultured Bacteroidetes bacterium_000022956	Al	0.701
Archaea_Euryarchaeota_Halobacteria_Halobacteriales_Halomicrobiaceae_Natronomonas_uncultured Halobacteriales archaeon_000014681	Al	0.66
Bacteria_Proteobacteria_Gammaproteobacteria_Thiohalorhabdales_Thiohalorhabdaceae_uncultured_uncultured bacterium_000017594	Al	0.676
Bacteria_Proteobacteria_Alphaproteobacteria_Rhodobacterales_Rhodobacteraceae_Tranquillimonas_uncultured alpha proteobacterium_000019579	Al	0.724
Bacteria_Bacteroidetes_Bacteroidia_Cytophagales_Cyclobacteriaceae_uncultured_uncultured Bacteroidetes bacterium_000014394	Al	0.737
Bacteria_Proteobacteria_Deltaproteobacteria_Desulfuromonadales_Desulfuromonadaceae_Desulfuromusa_bioreactor metagenome_000005478	Al	0.746
Bacteria_Proteobacteria_Alphaproteobacteria_Rhizobiales_Methyloligellaceae_Methyloceanibacter_uncultured bacterium_000014035	Al	0.701
Bacteria_Proteobacteria_Alphaproteobacteria_Sphingomonadales_Sphingomonadaceae_Altererythrobacter_uncultured bacterium_000004260	Al	0.737
Bacteria_Bacteroidetes_Bacteroidia_Flavobacteriales_Flavobacteriaceae_Gramella_uncultured bacterium_000017915	Al	0.684
Bacteria_Rhodothermaeota_Rhodothermia_Rhodothermales_Rhodothermaceae_Salisaeta_uncultured Bacteroidetes bacterium_000023555	Al	0.741
Bacteria_Planctomycetes_Phycisphaerae_Tepidisphaerales_uncultured Planctomycetales bacterium_uncultured Planctomycetales bacterium_uncultured Planctomycetales bacterium_000013071	Al	0.687
Bacteria_Proteobacteria_Alphaproteobacteria_Caulobacterales_Parvularculaceae_Parvularcula_uncultured proteobacterium_000022092	Al	0.729
Archaea_Euryarchaeota_Halobacteria_Halobacteriales_Halomicrobiaceae_Halorientalis_uncultured archaeon_000022715	Al	0.737
Bacteria_Proteobacteria_Alphaproteobacteria_Rhodovibrionales_Kiloniellaceae_Limibacillus_uncultured bacterium_000017000	Al	0.766
Bacteria_Bacteroidetes_Bacteroidia_Cytophagales_Flammeovirgaceae_Luteivirga_uncultured Bacteroidetes bacterium_000006956	Al	0.681
Bacteria_Bacteroidetes_Bacteroidia_Cytophagales_Cyclobacteriaceae_Catalinimonas_uncultured bacterium_000017380	Al	0.697
Bacteria_Gemmatimonadetes_BD2-11 terrestrial group_uncultured bacterium_uncultured bacterium_uncultured bacterium_uncultured bacterium_000017315	Al	0.678
Archaea_Euryarchaeota_Halobacteria_Halobacteriales_Halomicrobiaceae_Candidatus Halobonum_uncultured archaeon_000024876	Al	0.73
Archaea_Euryarchaeota_Halobacteria_Halobacteriales_Halomicrobiaceae_Halomarina_uncultured archaeon_000021555	Al	0.747
Archaea_Euryarchaeota_Halobacteria_Halobacteriales_Halomicrobiaceae_Candidatus Halobonum_uncultured archaeon_000024828	Al	0.711
Bacteria_Proteobacteria_Gammaproteobacteria_Cellvibrionales_Cellvibrionaceae_uncultured_Cellvibrionaceae bacterium 017_000020278	Al	0.726
Archaea_Euryarchaeota_Halobacteria_Halobacteriales_Haloferacaceae_uncultured archaeon_uncultured archaeon_000013152	Al	0.68
Bacteria_Deinococcus-Thermus_Deinococci_Deinococcales_Trueperaceae_Truepera_bacterium YC-ZSS-LKJ140_000004314	Al	0.736
Bacteria_Proteobacteria_Alphaproteobacteria_Sphingomonadales_Sphingomonadaceae_Erythrobacter_Erythrobacter sp. HME6857_000017021	Al	0.731
Bacteria_Rhodothermaeota_Rhodothermia_Rhodothermales_Rhodothermaceae_Salisaeta_uncultured Bacteroidetes bacterium_000023554	Al	0.677
Archaea_Euryarchaeota_Halobacteria_Halobacteriales_Halomicrobiaceae_Natronomonas_uncultured Halobacteriales archaeon_000014702	Al	0.701
Bacteria_Deinococcus-Thermus_Deinococci_Deinococcales_Trueperaceae_Truepera_uncultured bacterium_000011760	Al	0.695
Bacteria_Actinobacteria_Rubrobacteria_Rubrobacterales_Rubrobacteriaceae_Rubrobacter_uncultured actinobacterium_000016404	Al	0.715
Bacteria_Proteobacteria_Gammaproteobacteria_Alteromonadales_Marinobacteraceae_Marinobacter_uncultured gamma proteobacterium_000020415	Al	0.671
Bacteria_Actinobacteria_Acidimicrobiia_Actinomarinales_uncultured_uncultured bacterium_uncultured bacterium_000019668	Al	0.707
Bacteria_Bacteroidetes_Bacteroidia_Flavobacteriales_Flavobacteriaceae_Gramella_Gramella sp. NBRC 101326_000022470	Al	0.658
Bacteria_Bacteroidetes_Bacteroidia_Cytophagales_Cyclobacteriaceae_uncultured_uncultured bacterium_000014996	Al	0.687
Bacteria_Firmicutes_Bacilli_Bacillales_Bacillaceae_Pontibacillus_Thalassobacillus sp. S181_000002758	Al	0.717
Bacteria_Chloroflexi_Gitt-GS-136_uncultured bacterium_uncultured bacterium_uncultured bacterium_uncultured bacterium_000006302	Al	0.695
Bacteria_Proteobacteria_Alphaproteobacteria_Caulobacterales_Parvularculaceae_Parvularcula_Parvularculaceae bacterium GUDS1168_000016590	Al	0.661
Bacteria_Bacteroidetes_Bacteroidia_Flavobacteriales_Flavobacteriaceae_Salinimicrobium_uncultured bacterium_000014117	Al	0.67
Bacteria_Proteobacteria_Alphaproteobacteria_Rhodobacterales_Rhodobacteraceae_Tranquillimonas_uncultured alpha proteobacterium_000019580	Al	0.679
Bacteria_Bacteroidetes_Bacteroidia_Flavobacteriales_Flavobacteriaceae_Gramella_uncultured Gramella sp._000022422	Al	0.684
Bacteria_Proteobacteria_Alphaproteobacteria_Rickettsiales_SM2D12_uncultured bacterium_uncultured bacterium_000001104	Al	0.679
Archaea_Euryarchaeota_Halobacteria_Halobacteriales_Haloferacaceae_uncultured_soda lake metagenome_000009560	Al	0.683
Bacteria_Proteobacteria_Deltaproteobacteria_Bdellovibrionales_Bacteriovoracaceae_Peredibacter_uncultured delta proteobacterium_000019759	Al	0.69
Bacteria_Proteobacteria_Gammaproteobacteria_Cellvibrionales_Porticoccaceae_Porticoccus_uncultured bacterium_000020241	Al	0.731
Archaea_Euryarchaeota_Halobacteria_Halobacteriales_Halococcaceae_Halococcus_Halococcus sp. KeI-06_000000722	Al	0.733
Bacteria_Proteobacteria_Gammaproteobacteria_KI89A clade_uncultured bacterium_uncultured bacterium_uncultured bacterium_000024480	Al	0.736
Bacteria_Actinobacteria_Actinobacteria_Micrococcales_Cellulomonadaceae_Actinotalea_Cellulomonas sp. A5-19_000014641	Al	0.679
Bacteria_Actinobacteria_Rubrobacteria_Rubrobacterales_Rubrobacteriaceae_Rubrobacter_uncultured actinobacterium_000016416	Al	0.67
Bacteria_Actinobacteria_Thermoleophilia_Solirubrobacterales_67-14_uncultured actinobacterium_uncultured actinobacterium_000006844	Al	0.754
Bacteria_Bacteroidetes_Bacteroidia_Flavobacteriales_Flavobacteriaceae_Salinimicrobium_uncultured microorganism_000017894	Al	0.664
Bacteria_Bacteroidetes_Bacteroidia_Flavobacteriales_Flavobacteriaceae_Gramella_Lutibacter sp. MGE_SAT_800_000013946	Al	0.659
Bacteria_Proteobacteria_Alphaproteobacteria_Rhodospirillales_Magnetospiraceae_uncultured_uncultured alpha proteobacterium_000020503	Al	0.676
Bacteria_Verrucomicrobia_Verrucomicrobiae_Verrucomicrobiales_Rubritaleaceae_Luteolibacter_Luteolibacter algae_000016158	Al	0.683
Bacteria_Proteobacteria_Alphaproteobacteria_Rhodobacterales_Rhodobacteraceae_Albimonas_uncultured alpha proteobacterium_000009789	Al	0.661
Bacteria_Proteobacteria_Alphaproteobacteria_Rhizobiales_Rhizobiaceae_Oricola_Mesorhizobium sp. KYW12_000009777	Al	0.693
Bacteria_Proteobacteria_Gammaproteobacteria_Cellvibrionales_Cellvibrionaceae_uncultured_uncultured bacterium_000003517	Al	0.669
Bacteria_Gemmatimonadetes_BD2-11 terrestrial group_uncultured bacterium_uncultured bacterium_uncultured bacterium_uncultured bacterium_000022661	Al	0.74
Bacteria_Planctomycetes_Planctomycetacia_Pirellulales_Pirellulaceae_Pir4 lineage_planctomycete DDSe3021_000017266	Al	0.749
Bacteria_Firmicutes_Bacilli_Bacillales_Bacillaceae_Sediminibacillus_uncultured bacterium_000019999	Al	0.659
Bacteria_Deinococcus-Thermus_Deinococci_Deinococcales_Trueperaceae_Truepera_uncultured bacterium_000011759	Al	0.679
Bacteria_Bacteroidetes_Bacteroidia_Flavobacteriales_NS9 marine group_uncultured Bacteroidetes bacterium_uncultured Bacteroidetes bacterium_000014810	Al	0.738
Archaea_Euryarchaeota_Halobacteria_Halobacteriales_Haloferacaceae_Halobellus_Halobellus rufus_000012602	Al	0.666
Bacteria_Proteobacteria_Alphaproteobacteria_Rhodobacterales_Rhodobacteraceae_Jannaschia_Jannaschia sp. UDC482_000009894	Al	0.735
Bacteria_Actinobacteria_Acidimicrobiia_Microtrichales_uncultured_uncultured bacterium_uncultured bacterium_000010074	Al	0.672
Bacteria_Bacteroidetes_Bacteroidia_Flavobacteriales_Flavobacteriaceae_Gramella_Lutibacter sp. MGE_SAT_800_000022401	Al	0.656
Bacteria_Proteobacteria_Gammaproteobacteria_KI89A clade_uncultured bacterium_uncultured bacterium_uncultured bacterium_000024479	Al	0.683
Bacteria_Verrucomicrobia_Verrucomicrobiae_Verrucomicrobiales_Rubritaleaceae_Haloferula_uncultured organism_000003853	Al	0.696
Bacteria_Actinobacteria_Actinobacteria_Propionibacteriales_Nocardioidaceae_Nocardioides_uncultured Nocardioides sp._000000474	Al	0.658
Bacteria_Bacteroidetes_Bacteroidia_Cytophagales_Cyclobacteriaceae_uncultured_uncultured Bacteroidetes bacterium_000017410	Al	0.656
Bacteria_Actinobacteria_Actinobacteria_Kineosporiales_Kineosporiaceae_Quadrisphaera_uncultured Kineococcus sp._000022642	Al	0.723
Bacteria_Bacteroidetes_Bacteroidia_Flavobacteriales_Flavobacteriaceae_Salinimicrobium_uncultured bacterium_000014095	Al	0.657
Bacteria_Gemmatimonadetes_BD2-11 terrestrial group_bacterium YC-LK-LKJ11_bacterium YC-LK-LKJ11_bacterium YC-LK-LKJ11_bacterium YC-LK-LKJ11_000007072	Al	0.674
Bacteria_Proteobacteria_Alphaproteobacteria_Rhizobiales_Methyloligellaceae_Methyloceanibacter_uncultured bacterium_000017922	Al	0.736
Bacteria_Rhodothermaeota_Rhodothermia_Rhodothermales_Rhodothermaceae_uncultured_uncultured bacterium_000002258	Al	0.766
Bacteria_Actinobacteria_Nitriliruptoria_Euzebyales_Euzebyaceae_uncultured_uncultured bacterium_000006951	Al	0.669
Bacteria_Proteobacteria_Deltaproteobacteria_Bradymonadales_Bradymonadaceae_uncultured microorganism_uncultured microorganism_000023035	Al	0.764
Bacteria_Proteobacteria_Alphaproteobacteria_Sphingomonadales_Sphingomonadaceae_Altererythrobacter_uncultured bacterium_000024241	Al	0.662
Bacteria_Proteobacteria_Gammaproteobacteria_Oceanospirillales_Pseudohongiellaceae_Pseudohongiella_uncultured bacterium_000009990	Al	0.661
Bacteria_Proteobacteria_Deltaproteobacteria_Myxococcales_Sandaracinaceae_uncultured_uncultured bacterium_000001933	Al	0.663
Archaea_Euryarchaeota_Halobacteria_Halobacteriales_Halomicrobiaceae_Candidatus Halobonum_uncultured archaeon_000024829	Al	0.736
Bacteria_Proteobacteria_Alphaproteobacteria_Rhizobiales_Methyloligellaceae_Methyloceanibacter_Methyloceanibacter superfactus_000014076	Al	0.693
Bacteria_Actinobacteria_Thermoleophilia_Solirubrobacterales_67-14_uncultured actinobacterium_uncultured actinobacterium_000017334	Al	0.697
Bacteria_Gemmatimonadetes_BD2-11 terrestrial group_uncultured bacterium_uncultured bacterium_uncultured bacterium_uncultured bacterium_000017317	Al	0.66
Bacteria_Bacteroidetes_Bacteroidia_Cytophagales_Cyclobacteriaceae_uncultured_uncultured bacterium_000014993	Al	0.734
Bacteria_Proteobacteria_Alphaproteobacteria_Rhodobacterales_Rhodobacteraceae_Albimonas_Albimonas pacifica_000016736	Al	0.663
Bacteria_Actinobacteria_Actinobacteria_Propionibacteriales_Propionibacteriaceae_uncultured_uncultured actinobacterium_000014627	Al	0.678
Bacteria_Bacteroidetes_Bacteroidia_Flavobacteriales_Flavobacteriaceae_Gramella_Gramella sp. c12-37_000017920	Al	0.747
Bacteria_Actinobacteria_Actinobacteria_Corynebacteriales_Mycobacteriaceae_Mycobacterium_Mycobacterium sp._000014213	Al	0.739
Bacteria_Verrucomicrobia_Verrucomicrobiae_Verrucomicrobiales_Rubritaleaceae_Luteolibacter_uncultured bacterium_000016157	Al	0.711
Bacteria_Proteobacteria_Gammaproteobacteria_Oceanospirillales_Nitrincolaceae_uncultured_uncultured gamma proteobacterium_000020297	Al	0.67
Bacteria_Bacteroidetes_Bacteroidia_Sphingobacteriales_FFCH9454_uncultured Bacteroidetes bacterium_uncultured Bacteroidetes bacterium_000017016	Al	0.74
Bacteria_Actinobacteria_Actinobacteria_Corynebacteriales_Mycobacteriaceae_Mycobacterium_uncultured bacterium_000014203	Al	0.696
Bacteria_Proteobacteria_Gammaproteobacteria_Oceanospirillales_Pseudohongiellaceae_Pseudohongiella_uncultured organism_000017655	Al	0.696
Archaea_Euryarchaeota_Halobacteria_Halobacteriales_Halomicrobiaceae_Halomarina_Halobacteriaceae archaeon ZS-57-S_000016536	Al	0.687
Bacteria_Proteobacteria_Gammaproteobacteria_Alteromonadales_Marinobacteraceae_Marinobacter_Marinobacter sp. 908172_000020697	Al	0.663
Archaea_Euryarchaeota_Halobacteria_Halobacteriales_Halomicrobiaceae_Natronomonas_uncultured archaeon_000025028	Al	0.693
Bacteria_Proteobacteria_Gammaproteobacteria_Nitrosococcales_Methylophagaceae_uncultured_uncultured bacterium_000003336	Al	0.679
Bacteria_Bacteroidetes_Bacteroidia_Flavobacteriales_Flavobacteriaceae_Gramella_Gramella sp. MAR_2010_102_000025002	Al	0.735
Archaea_Euryarchaeota_Halobacteria_Halobacteriales_Haloferacaceae_Halopelagius_uncultured archaeon_000024933	Al	0.69
Bacteria_Actinobacteria_Nitriliruptoria_Euzebyales_Euzebyaceae_uncultured_uncultured bacterium_000023138	Al	0.679
Archaea_Euryarchaeota_Halobacteria_Halobacteriales_Halomicrobiaceae_Halapricum_Halobacteriaceae archaeon CBA1109_000021607	Mg	0.677
Archaea_Euryarchaeota_Halobacteria_Halobacteriales_Haloferacaceae_Haloplanus_Haloplanus sp. LZ_23S87_000025375	Mg	0.656
Bacteria_Rhodothermaeota_Rhodothermia_Rhodothermales_Rhodothermaceae_uncultured_uncultured bacterium_000002270	Mg	0.691
